# Supplementary material for: A quantitative analysis of various patterns applied in lattice light sheet microscopy
Source: Nat Commun. 2022 Aug 8;13:4607. doi: 10.1038/s41467-022-32341-w (PMC9360440; doi:10.1038/s41467-022-32341-w)
Supplement: Supplementary file 4 — Source Data [file 41467_2022_32341_MOESM4_ESM.xlsx]

## Sheet: Figure 1
y	GS(NA 0.21/0)	MB square (0.35/0.25)	Hex(0.46/0.36)	Flattop
0	1	1	1	1
0.1	0.999971	0.999606	0.999235	0.99999
0.2	0.999883	0.999188	0.999197	0.999958
0.3	0.999736	0.998745	0.999133	0.999907
0.4	0.999532	0.998279	0.999044	0.999834
0.5	0.999268	0.997788	0.99893	0.99974
0.6	0.998947	0.997273	0.99879	0.999626
0.7	0.998567	0.996734	0.998625	0.999491
0.8	0.99813	0.996171	0.998435	0.999336
0.9	0.997635	0.995584	0.998219	0.999159
1	0.997082	0.994973	0.997978	0.998962
1.1	0.996472	0.994338	0.997712	0.998744
1.2	0.995805	0.99368	0.99742	0.998505
1.3	0.995082	0.992997	0.997103	0.998246
1.4	0.994302	0.992291	0.996761	0.997966
1.5	0.993466	0.991561	0.996393	0.997666
1.6	0.992575	0.990807	0.996	0.997344
1.7	0.991629	0.99003	0.995583	0.997002
1.8	0.990628	0.989228	0.99514	0.99664
1.9	0.989573	0.988404	0.994671	0.996257
2	0.988464	0.987556	0.994178	0.995853
2.1	0.987302	0.986684	0.99366	0.995429
2.2	0.986087	0.985789	0.993116	0.994984
2.3	0.98482	0.98487	0.992548	0.994519
2.4	0.983501	0.983929	0.991955	0.994033
2.5	0.982132	0.982964	0.991336	0.993527
2.6	0.980712	0.981976	0.990693	0.993
2.7	0.979242	0.980964	0.990025	0.992453
2.8	0.977723	0.97993	0.989332	0.991886
2.9	0.976156	0.978873	0.988615	0.991298
3	0.974541	0.977792	0.987872	0.99069
3.1	0.972879	0.976689	0.987105	0.990062
3.2	0.971171	0.975563	0.986314	0.989413
3.3	0.969417	0.974415	0.985498	0.988745
3.4	0.967618	0.973243	0.984657	0.988056
3.5	0.965776	0.972049	0.983792	0.987347
3.6	0.96389	0.970833	0.982902	0.986618
3.7	0.961961	0.969594	0.981988	0.985868
3.8	0.959991	0.968332	0.98105	0.985099
3.9	0.95798	0.967049	0.980088	0.98431
4	0.955929	0.965743	0.979101	0.983501
4.1	0.953839	0.964415	0.978091	0.982672
4.2	0.95171	0.963065	0.977056	0.981823
4.3	0.949544	0.961693	0.975998	0.980954
4.4	0.947342	0.960299	0.974915	0.980066
4.5	0.945103	0.958884	0.973809	0.979158
4.6	0.94283	0.957446	0.972679	0.97823
4.7	0.940522	0.955987	0.971525	0.977282
4.8	0.938182	0.954506	0.970348	0.976315
4.9	0.935809	0.953004	0.969147	0.975329
5	0.933405	0.951481	0.967922	0.974323
5.1	0.930971	0.949936	0.966675	0.973297
5.2	0.928507	0.94837	0.965403	0.972253
5.3	0.926014	0.946783	0.964109	0.971189
5.4	0.923493	0.945175	0.962792	0.970105
5.5	0.920946	0.943547	0.961451	0.969003
5.6	0.918373	0.941897	0.960088	0.967881
5.7	0.915774	0.940226	0.958702	0.966741
5.8	0.913151	0.938535	0.957293	0.965581
5.9	0.910506	0.936824	0.955861	0.964402
6	0.907837	0.935092	0.954407	0.963205
6.1	0.905147	0.93334	0.95293	0.961989
6.2	0.902437	0.931568	0.95143	0.960754
6.3	0.899707	0.929775	0.949909	0.9595
6.4	0.896957	0.927963	0.948365	0.958227
6.5	0.89419	0.92613	0.946799	0.956937
6.6	0.891406	0.924278	0.945211	0.955627
6.7	0.888605	0.922407	0.943601	0.954299
6.8	0.885788	0.920515	0.941969	0.952953
6.9	0.882957	0.918605	0.940316	0.951589
7	0.880112	0.916675	0.938641	0.950206
7.1	0.877254	0.914726	0.936944	0.948805
7.2	0.874383	0.912757	0.935226	0.947386
7.3	0.871501	0.91077	0.933487	0.945949
7.4	0.868609	0.908764	0.931727	0.944495
7.5	0.865706	0.906739	0.929945	0.943022
7.6	0.862794	0.904696	0.928143	0.941532
7.7	0.859873	0.902634	0.92632	0.940024
7.8	0.856945	0.900554	0.924476	0.938498
7.9	0.85401	0.898456	0.922611	0.936955
8	0.851068	0.896339	0.920726	0.935394
8.1	0.84812	0.894204	0.91882	0.933816
8.2	0.845168	0.892052	0.916895	0.932221
8.3	0.842211	0.889882	0.914949	0.930609
8.4	0.839251	0.887694	0.912983	0.928979
8.5	0.836287	0.885489	0.910997	0.927333
8.6	0.833321	0.883266	0.908992	0.925669
8.7	0.830353	0.881026	0.906967	0.923989
8.8	0.827383	0.878769	0.904922	0.922292
8.9	0.824413	0.876495	0.902858	0.920578
9	0.821443	0.874205	0.900775	0.918848
9.1	0.818473	0.871897	0.898672	0.917101
9.2	0.815504	0.869573	0.896551	0.915338
9.3	0.812536	0.867233	0.894411	0.913558
9.4	0.80957	0.864876	0.892252	0.911762
9.5	0.806607	0.862503	0.890075	0.90995
9.6	0.803646	0.860114	0.887879	0.908123
9.7	0.800689	0.85771	0.885664	0.906279
9.8	0.797735	0.855289	0.883432	0.904419
9.9	0.794786	0.852853	0.881181	0.902544
10	0.791841	0.850402	0.878913	0.900652
10.1	0.788901	0.847935	0.876627	0.898746
10.2	0.785966	0.845453	0.874323	0.896824
10.3	0.783037	0.842956	0.872002	0.894886
10.4	0.780114	0.840444	0.869664	0.892934
10.5	0.777197	0.837917	0.867308	0.890966
10.6	0.774286	0.835376	0.864935	0.888983
10.7	0.771383	0.83282	0.862546	0.886985
10.8	0.768487	0.83025	0.860139	0.884973
10.9	0.765599	0.827666	0.857716	0.882945
11	0.762718	0.825068	0.855277	0.880903
11.1	0.759845	0.822456	0.852821	0.878847
11.2	0.756981	0.81983	0.85035	0.876776
11.3	0.754125	0.817191	0.847862	0.87469
11.4	0.751278	0.814538	0.845358	0.872591
11.5	0.74844	0.811872	0.842839	0.870477
11.6	0.745611	0.809193	0.840304	0.86835
11.7	0.742791	0.806501	0.837754	0.866208
11.8	0.739981	0.803796	0.835188	0.864053
11.9	0.73718	0.801078	0.832608	0.861884
12	0.734389	0.798348	0.830013	0.859702
12.1	0.731608	0.795606	0.827402	0.857506
12.2	0.728837	0.792852	0.824778	0.855296
12.3	0.726077	0.790085	0.822139	0.853074
12.4	0.723326	0.787306	0.819485	0.850838
12.5	0.720586	0.784516	0.816818	0.84859
12.6	0.717857	0.781715	0.814136	0.846329
12.7	0.715138	0.778901	0.811441	0.844054
12.8	0.71243	0.776077	0.808732	0.841768
12.9	0.709732	0.773241	0.806009	0.839468
13	0.707046	0.770395	0.803274	0.837156
13.1	0.70437	0.767538	0.800525	0.834832
13.2	0.701705	0.76467	0.797763	0.832496
13.3	0.699052	0.761791	0.794989	0.830148
13.4	0.696409	0.758903	0.792201	0.827788
13.5	0.693777	0.756004	0.789402	0.825416
13.6	0.691157	0.753095	0.78659	0.823032
13.7	0.688547	0.750177	0.783766	0.820637
13.8	0.685949	0.747248	0.780929	0.81823
13.9	0.683362	0.74431	0.778081	0.815812
14	0.680786	0.741363	0.775222	0.813383
14.1	0.678221	0.738407	0.772351	0.810942
14.2	0.675668	0.735442	0.769469	0.808491
14.3	0.673126	0.732467	0.766575	0.806029
14.4	0.670595	0.729485	0.763671	0.803556
14.5	0.668075	0.726493	0.760756	0.801072
14.6	0.665566	0.723493	0.75783	0.798578
14.7	0.663069	0.720485	0.754893	0.796074
14.8	0.660583	0.717469	0.751947	0.793559
14.9	0.658108	0.714445	0.74899	0.791035
15	0.655644	0.711413	0.746024	0.7885
15.1	0.653192	0.708374	0.743048	0.785955
15.2	0.65075	0.705327	0.740062	0.783401
15.3	0.64832	0.702274	0.737066	0.780837
15.4	0.645901	0.699213	0.734062	0.778264
15.5	0.643494	0.696145	0.731048	0.775681
15.6	0.641097	0.69307	0.728026	0.77309
15.7	0.638711	0.689989	0.724995	0.770489
15.8	0.636337	0.686901	0.721955	0.767879
15.9	0.633973	0.683807	0.718907	0.76526
16	0.631621	0.680707	0.71585	0.762633
16.1	0.629279	0.677601	0.712786	0.759997
16.2	0.626949	0.674489	0.709714	0.757352
16.3	0.62463	0.671372	0.706634	0.7547
16.4	0.622322	0.668249	0.703547	0.752039
16.5	0.620024	0.665121	0.700452	0.74937
16.6	0.617738	0.661988	0.69735	0.746693
16.7	0.615462	0.65885	0.694242	0.744008
16.8	0.613198	0.655707	0.691126	0.741316
16.9	0.610944	0.65256	0.688004	0.738616
17	0.608702	0.649408	0.684875	0.735909
17.1	0.60647	0.646251	0.681741	0.733195
17.2	0.604249	0.643091	0.6786	0.730473
17.3	0.602039	0.639926	0.675453	0.727744
17.4	0.59984	0.636758	0.6723	0.725009
17.5	0.597652	0.633586	0.669142	0.722267
17.6	0.595474	0.630411	0.665979	0.719518
17.7	0.593308	0.627232	0.66281	0.716763
17.8	0.591152	0.62405	0.659636	0.714001
17.9	0.589007	0.620865	0.656457	0.711234
18	0.586873	0.617678	0.653274	0.70846
18.1	0.584749	0.614487	0.650086	0.70568
18.2	0.582637	0.611294	0.646894	0.702894
18.3	0.580535	0.608099	0.643697	0.700103
18.4	0.578444	0.604901	0.640497	0.697307
18.5	0.576364	0.601702	0.637293	0.694504
18.6	0.574294	0.5985	0.634085	0.691697
18.7	0.572235	0.595297	0.630873	0.688884
18.8	0.570187	0.592092	0.627659	0.686067
18.9	0.56815	0.588886	0.624441	0.683244
19	0.566123	0.585679	0.62122	0.680417
19.1	0.564107	0.58247	0.617997	0.677586
19.2	0.562102	0.579261	0.614771	0.674749
19.3	0.560107	0.576051	0.611542	0.671909
19.4	0.558123	0.57284	0.608311	0.669064
19.5	0.55615	0.569628	0.605078	0.666215
19.6	0.554187	0.566417	0.601843	0.663363
19.7	0.552235	0.563205	0.598607	0.660506
19.8	0.550294	0.559993	0.595368	0.657646
19.9	0.548363	0.556781	0.592129	0.654783
20	0.546443	0.55357	0.588888	0.651916
20.1	0.544533	0.550359	0.585646	0.649045
20.2	0.542634	0.547149	0.582403	0.646172
20.3	0.540746	0.543939	0.579159	0.643295
20.4	0.538868	0.54073	0.575915	0.640416
20.5	0.537	0.537523	0.57267	0.637534
20.6	0.535143	0.534316	0.569425	0.63465
20.7	0.533296	0.531111	0.56618	0.631762
20.8	0.53146	0.527908	0.562935	0.628873
20.9	0.529634	0.524706	0.55969	0.625982
21	0.527819	0.521506	0.556446	0.623088
21.1	0.526014	0.518308	0.553202	0.620192
21.2	0.524219	0.515112	0.549959	0.617295
21.3	0.522434	0.511918	0.546717	0.614396
21.4	0.52066	0.508727	0.543476	0.611496
21.5	0.518896	0.505538	0.540236	0.608594
21.6	0.517142	0.502352	0.536998	0.605691
21.7	0.515398	0.499168	0.533761	0.602786
21.8	0.513664	0.495988	0.530526	0.599881
21.9	0.511941	0.492811	0.527292	0.596975
22	0.510227	0.489637	0.524061	0.594068
22.1	0.508523	0.486466	0.520832	0.59116
22.2	0.506829	0.483299	0.517605	0.588252
22.3	0.505145	0.480136	0.51438	0.585344
22.4	0.503471	0.476977	0.511159	0.582435
22.5	0.501806	0.473821	0.50794	0.579527
22.6	0.500152	0.47067	0.504724	0.576618
22.7	0.498506	0.467522	0.501511	0.57371
22.8	0.496871	0.46438	0.498301	0.570802
22.9	0.495245	0.461241	0.495095	0.567894
23	0.493628	0.458107	0.491892	0.564987
23.1	0.492021	0.454979	0.488693	0.56208
23.2	0.490423	0.451855	0.485498	0.559175
23.3	0.488834	0.448736	0.482307	0.55627
23.4	0.487255	0.445622	0.47912	0.553366
23.5	0.485684	0.442513	0.475937	0.550464
23.6	0.484123	0.43941	0.472759	0.547562
23.7	0.482571	0.436313	0.469585	0.544663
23.8	0.481027	0.433221	0.466416	0.541765
23.9	0.479493	0.430135	0.463252	0.538868
24	0.477967	0.427055	0.460093	0.535973
24.1	0.47645	0.423981	0.456939	0.533081
24.2	0.474941	0.420913	0.45379	0.53019
24.3	0.473442	0.417852	0.450647	0.527302
24.4	0.47195	0.414797	0.447509	0.524416
24.5	0.470467	0.411749	0.444377	0.521532
24.6	0.468993	0.408707	0.441251	0.518651
24.7	0.467526	0.405672	0.438131	0.515772
24.8	0.466068	0.402644	0.435017	0.512897
24.9	0.464618	0.399623	0.431909	0.510024
25	0.463176	0.396609	0.428808	0.507154
25.1	0.461742	0.393603	0.425713	0.504288
25.2	0.460316	0.390604	0.422624	0.501425
25.3	0.458897	0.387612	0.419543	0.498565
25.4	0.457487	0.384629	0.416468	0.495708
25.5	0.456083	0.381652	0.413401	0.492856
25.6	0.454688	0.378684	0.41034	0.490007
25.7	0.4533	0.375724	0.407287	0.487162
25.8	0.451919	0.372772	0.404242	0.484321
25.9	0.450546	0.369828	0.401203	0.481484
26	0.44918	0.366892	0.398173	0.478651
26.1	0.447822	0.363965	0.39515	0.475823
26.2	0.44647	0.361046	0.392135	0.472999
26.3	0.445125	0.358136	0.389128	0.470179
26.4	0.443788	0.355234	0.38613	0.467365
26.5	0.442457	0.352342	0.383139	0.464555
26.6	0.441134	0.349458	0.380157	0.46175
26.7	0.439817	0.346583	0.377183	0.45895
26.8	0.438506	0.343718	0.374218	0.456155
26.9	0.437203	0.340862	0.371262	0.453365
27	0.435906	0.338015	0.368314	0.450581
27.1	0.434615	0.335177	0.365376	0.447802
27.2	0.433331	0.332349	0.362446	0.445029
27.3	0.432054	0.329531	0.359526	0.442261
27.4	0.430782	0.326723	0.356614	0.439499
27.5	0.429517	0.323924	0.353713	0.436743
27.6	0.428259	0.321135	0.35082	0.433994
27.7	0.427006	0.318356	0.347937	0.43125
27.8	0.42576	0.315587	0.345064	0.428512
27.9	0.424519	0.312829	0.342201	0.425781
28	0.423285	0.31008	0.339347	0.423056
28.1	0.422057	0.307342	0.336504	0.420337
28.2	0.420834	0.304615	0.33367	0.417626
28.3	0.419618	0.301898	0.330847	0.414921
28.4	0.418407	0.299192	0.328034	0.412222
28.5	0.417202	0.296496	0.325231	0.409531
28.6	0.416003	0.293811	0.322439	0.406847
28.7	0.41481	0.291137	0.319657	0.40417
28.8	0.413622	0.288474	0.316886	0.4015
28.9	0.412441	0.285822	0.314126	0.398837
29	0.411264	0.283181	0.311376	0.396182
29.1	0.410093	0.280551	0.308637	0.393534
29.2	0.408928	0.277932	0.30591	0.390894
29.3	0.407768	0.275325	0.303193	0.388262
29.4	0.406614	0.272729	0.300487	0.385637
29.5	0.405466	0.270145	0.297793	0.38302
29.6	0.404322	0.267572	0.29511	0.380411
29.7	0.403184	0.265011	0.292438	0.377811
29.8	0.402052	0.262461	0.289778	0.375218
29.9	0.400925	0.259924	0.28713	0.372634
30	0.399803	0.257398	0.284493	0.370058
30.1	0.398687	0.254884	0.281867	0.367491
30.2	0.397575	0.252381	0.279254	0.364932
30.3	0.396469	0.249891	0.276652	0.362381
30.4	0.395369	0.247413	0.274062	0.35984
30.5	0.394274	0.244947	0.271484	0.357307
30.6	0.393183	0.242494	0.268918	0.354783
30.7	0.392098	0.240052	0.266365	0.352267
30.8	0.391019	0.237623	0.263823	0.349761
30.9	0.389944	0.235206	0.261294	0.347264
31	0.388875	0.232802	0.258777	0.344777
31.1	0.38781	0.23041	0.256272	0.342298
31.2	0.386751	0.22803	0.25378	0.339829
31.3	0.385697	0.225663	0.2513	0.337369
31.4	0.384648	0.223309	0.248833	0.334919
31.5	0.383605	0.220968	0.246378	0.332479
31.6	0.382566	0.218639	0.243936	0.330048
31.7	0.381532	0.216323	0.241507	0.327627
31.8	0.380504	0.21402	0.239091	0.325215
31.9	0.37948	0.21173	0.236687	0.322814
32	0.378462	0.209452	0.234296	0.320422
32.1	0.377448	0.207188	0.231918	0.318041
32.2	0.37644	0.204936	0.229553	0.31567
32.3	0.375436	0.202698	0.227201	0.313308
32.4	0.374438	0.200473	0.224862	0.310958
32.5	0.373444	0.19826	0.222536	0.308617
32.6	0.372455	0.196061	0.220224	0.306287
32.7	0.371472	0.193876	0.217924	0.303967
32.8	0.370493	0.191703	0.215638	0.301658
32.9	0.369519	0.189544	0.213365	0.299359
33	0.36855	0.187398	0.211105	0.297071
33.1	0.367586	0.185265	0.208858	0.294794
33.2	0.366626	0.183146	0.206625	0.292528
33.3	0.365672	0.18104	0.204406	0.290272
33.4	0.364722	0.178947	0.202199	0.288028
33.5	0.363778	0.176868	0.200007	0.285794
33.6	0.362837	0.174803	0.197827	0.283571
33.7	0.361902	0.17275	0.195661	0.28136
33.8	0.360971	0.170712	0.193509	0.279159
33.9	0.360046	0.168687	0.191371	0.27697
34	0.359124	0.166676	0.189246	0.274792
34.1	0.358208	0.164678	0.187134	0.272626
34.2	0.357296	0.162693	0.185036	0.27047
34.3	0.356389	0.160723	0.182952	0.268326
34.4	0.355486	0.158766	0.180882	0.266194
34.5	0.354588	0.156823	0.178825	0.264073
34.6	0.353694	0.154893	0.176782	0.261964
34.7	0.352805	0.152977	0.174753	0.259867
34.8	0.35192	0.151075	0.172737	0.257781
34.9	0.35104	0.149187	0.170735	0.255707
35	0.350164	0.147312	0.168748	0.253644
35.1	0.349293	0.145451	0.166773	0.251594
35.2	0.348426	0.143604	0.164813	0.249555
35.3	0.347563	0.141771	0.162866	0.247528
35.4	0.346705	0.139951	0.160934	0.245513
35.5	0.345851	0.138145	0.159015	0.243511
35.6	0.345001	0.136353	0.15711	0.24152
35.7	0.344155	0.134575	0.155219	0.239541
35.8	0.343313	0.13281	0.153341	0.237575
35.9	0.342476	0.13106	0.151478	0.23562
36	0.341642	0.129323	0.149628	0.233678
36.1	0.340813	0.1276	0.147793	0.231748
36.2	0.339988	0.12589	0.145971	0.22983
36.3	0.339166	0.124195	0.144163	0.227925
36.4	0.338349	0.122513	0.142368	0.226032
36.5	0.337535	0.120845	0.140588	0.224152
36.6	0.336725	0.119191	0.138821	0.222283
36.7	0.335919	0.117551	0.137069	0.220428
36.8	0.335117	0.115925	0.13533	0.218584
36.9	0.334319	0.114312	0.133605	0.216754
37	0.333524	0.112713	0.131893	0.214936
37.1	0.332733	0.111128	0.130196	0.21313
37.2	0.331946	0.109556	0.128512	0.211337
37.3	0.331162	0.107998	0.126842	0.209557
37.4	0.330382	0.106454	0.125186	0.207789
37.5	0.329605	0.104924	0.123544	0.206034
37.6	0.328832	0.103407	0.121915	0.204291
37.7	0.328062	0.101904	0.1203	0.202562
37.8	0.327295	0.100415	0.118699	0.200845
37.9	0.326532	0.0989394	0.117111	0.199141
38	0.325772	0.0974774	0.115537	0.197449
38.1	0.325016	0.096029	0.113977	0.195771
38.2	0.324263	0.0945942	0.11243	0.194105
38.3	0.323513	0.0931729	0.110897	0.192452
38.4	0.322766	0.0917652	0.109377	0.190812
38.5	0.322022	0.090371	0.107871	0.189185
38.6	0.321282	0.0889903	0.106379	0.187571
38.7	0.320544	0.0876231	0.1049	0.18597
38.8	0.31981	0.0862693	0.103434	0.184381
38.9	0.319078	0.084929	0.101982	0.182806
39	0.31835	0.083602	0.100543	0.181243
39.1	0.317624	0.0822885	0.0991176	0.179694
39.2	0.316902	0.0809883	0.0977055	0.178157
39.3	0.316182	0.0797014	0.0963067	0.176633
39.4	0.315465	0.0784278	0.0949212	0.175123
39.5	0.314751	0.0771674	0.0935489	0.173625
39.6	0.31404	0.0759203	0.0921898	0.17214
39.7	0.313332	0.0746863	0.0908439	0.170669
39.8	0.312627	0.0734655	0.0895111	0.16921
39.9	0.311924	0.0722579	0.0881914	0.167764
40	0.311224	0.0710633	0.0868847	0.166331
40.1	0.310526	0.0698818	0.0855911	0.164912
40.2	0.309832	0.0687133	0.0843104	0.163505
40.3	0.30914	0.0675578	0.0830426	0.162111
40.4	0.30845	0.0664152	0.0817877	0.160731
40.5	0.307764	0.0652855	0.0805457	0.159363
40.6	0.30708	0.0641687	0.0793165	0.158009
40.7	0.306398	0.0630648	0.0781	0.156667
40.8	0.305719	0.0619736	0.0768962	0.155338
40.9	0.305043	0.0608951	0.0757051	0.154023
41	0.304369	0.0598294	0.0745266	0.15272
41.1	0.303698	0.0587763	0.0733607	0.15143
41.2	0.303029	0.0577358	0.0722073	0.150154
41.3	0.302363	0.0567079	0.0710664	0.14889
41.4	0.301699	0.0556926	0.0699378	0.147639
41.5	0.301038	0.0546897	0.0688217	0.146401
41.6	0.30038	0.0536992	0.0677179	0.145177
41.7	0.299723	0.0527211	0.0666263	0.143965
41.8	0.29907	0.0517554	0.065547	0.142765
41.9	0.298419	0.050802	0.0644798	0.141579
42	0.29777	0.0498608	0.0634248	0.140406
42.1	0.297123	0.0489318	0.0623818	0.139246
42.2	0.29648	0.0480149	0.0613508	0.138098
42.3	0.295838	0.0471101	0.0603317	0.136963
42.4	0.295199	0.0462174	0.0593245	0.135841
42.5	0.294563	0.0453367	0.0583292	0.134732
42.6	0.293929	0.0444678	0.0573456	0.133636
42.7	0.293297	0.0436109	0.0563737	0.132552
42.8	0.292668	0.0427658	0.0554135	0.131482
42.9	0.292041	0.0419325	0.0544649	0.130424
43	0.291417	0.0411109	0.0535278	0.129378
43.1	0.290795	0.040301	0.0526022	0.128345
43.2	0.290176	0.0395026	0.051688	0.127325
43.3	0.289559	0.0387158	0.0507852	0.126318
43.4	0.288944	0.0379406	0.0498937	0.125323
43.5	0.288332	0.0371767	0.0490133	0.124341
43.6	0.287722	0.0364242	0.0481442	0.123371
43.7	0.287115	0.0356831	0.0472861	0.122414
43.8	0.28651	0.0349532	0.0464391	0.121469
43.9	0.285908	0.0342345	0.0456031	0.120537
44	0.285308	0.033527	0.0447779	0.119617
44.1	0.28471	0.0328305	0.0439637	0.11871
44.2	0.284115	0.0321451	0.0431601	0.117814
44.3	0.283522	0.0314706	0.0423673	0.116932
44.4	0.282932	0.030807	0.0415852	0.116061
44.5	0.282344	0.0301542	0.0408136	0.115203
44.6	0.281759	0.0295122	0.0400525	0.114357
44.7	0.281176	0.028881	0.0393018	0.113524
44.8	0.280595	0.0282603	0.0385616	0.112702
44.9	0.280017	0.0276503	0.0378316	0.111893
45	0.279441	0.0270507	0.0371119	0.111095
45.1	0.278868	0.0264616	0.0364023	0.11031
45.2	0.278297	0.0258829	0.0357028	0.109537
45.3	0.277728	0.0253145	0.0350133	0.108776
45.4	0.277162	0.0247564	0.0343338	0.108026
45.5	0.276598	0.0242085	0.0336642	0.107289
45.6	0.276037	0.0236706	0.0330044	0.106563
45.7	0.275478	0.0231429	0.0323543	0.10585
45.8	0.274921	0.0226251	0.0317139	0.105148
45.9	0.274367	0.0221172	0.0310831	0.104457
46	0.273815	0.0216192	0.0304618	0.103779
46.1	0.273265	0.0211309	0.0298499	0.103112
46.2	0.272718	0.0206524	0.0292475	0.102457
46.3	0.272173	0.0201835	0.0286543	0.101813
46.4	0.27163	0.0197242	0.0280704	0.101181
46.5	0.27109	0.0192744	0.0274956	0.10056
46.6	0.270552	0.0188341	0.0269299	0.0999505
46.7	0.270016	0.018403	0.0263733	0.0993525
46.8	0.269483	0.0179813	0.0258255	0.0987659
46.9	0.268951	0.0175688	0.0252867	0.0981904
47	0.268422	0.0171655	0.0247566	0.0976263
47.1	0.267896	0.0167713	0.0242352	0.0970732
47.2	0.267371	0.016386	0.0237225	0.0965313
47.3	0.266849	0.0160097	0.0232183	0.0960005
47.4	0.266328	0.0156423	0.0227226	0.0954807
47.5	0.26581	0.0152836	0.0222353	0.0949718
47.6	0.265294	0.0149337	0.0217564	0.0944738
47.7	0.264781	0.0145924	0.0212857	0.0939867
47.8	0.264269	0.0142597	0.0208232	0.0935104
47.9	0.263759	0.0139355	0.0203689	0.0930449
48	0.263252	0.0136198	0.0199226	0.09259
48.1	0.262746	0.0133124	0.0194842	0.0921458
48.2	0.262243	0.0130132	0.0190537	0.0917121
48.3	0.261741	0.0127223	0.018631	0.091289
48.4	0.261242	0.0124396	0.0182161	0.0908763
48.5	0.260745	0.0121649	0.0178088	0.090474
48.6	0.260249	0.0118981	0.0174091	0.0900821
48.7	0.259756	0.0116394	0.0170169	0.0897005
48.8	0.259264	0.0113884	0.0166322	0.0893291
48.9	0.258774	0.0111452	0.0162548	0.0889678
49	0.258286	0.0109097	0.0158846	0.0886167
49.1	0.2578	0.0106819	0.0155217	0.0882756
49.2	0.257316	0.0104615	0.0151659	0.0879446
49.3	0.256834	0.0102487	0.0148172	0.0876234
49.4	0.256353	0.0100432	0.0144754	0.0873121
49.5	0.255874	0.00984512	0.0141406	0.0870106
49.6	0.255397	0.00965424	0.0138126	0.0867188
49.7	0.254922	0.00947054	0.0134913	0.0864367
49.8	0.254448	0.00929393	0.0131767	0.0861643
49.9	0.253976	0.00912436	0.0128687	0.0859013
50	0.253506	0.00896173	0.0125672	0.0856479

## Sheet: Figure 2
Panel e (OTF linecut)					Panel f (OTF linecut)
Center					FWHM
kz	GS(NA 0.21/0)	MB square (0.35/0.25)	Hex(0.46/0.36)		kz	GS(NA 0.21/0)	MB square (0.35/0.25)	Hex(0.46/0.36)
0	0	0	0		0	0	0	0
0.005	-0.000856719	-0.0124062	-0.0132705		0.005	-0.00354987	-0.0196302	-0.0313454
0.01	-0.00342678	-0.0389299	-0.0490504		0.01	-0.0141922	-0.0674842	-0.121365
0.015	-0.00770993	-0.0696053	-0.103397		0.015	-0.0319051	-0.131662	-0.265721
0.02	-0.0137057	-0.104424	-0.176586		0.02	-0.0566517	-0.208765	-0.463509
0.025	-0.0214136	-0.141666	-0.268946		0.025	-0.0883793	-0.292696	-0.701266
0.03	-0.0308328	-0.180997	-0.381598		0.03	-0.127019	-0.377534	-0.904329
0.035	-0.0419624	-0.216806	-0.511691		0.035	-0.172482	-0.466307	-0.970546
0.04	-0.0548011	-0.242386	-0.652446		0.04	-0.22466	-0.571028	-0.972688
0.045	-0.0693478	-0.26207	-0.803873		0.045	-0.283424	-0.689062	-1.00721
0.05	-0.0856007	-0.280461	-0.962049		0.05	-0.348615	-0.81727	-1.08794
0.055	-0.103558	-0.297533	-1.08696		0.055	-0.420046	-0.957706	-1.20633
0.06	-0.123218	-0.313822	-1.13941		0.06	-0.497495	-1.08022	-1.32017
0.065	-0.144579	-0.329214	-1.15328		0.065	-0.580697	-1.13588	-1.36826
0.07	-0.167637	-0.343917	-1.16325		0.07	-0.669339	-1.14407	-1.37483
0.075	-0.192391	-0.358095	-1.17391		0.075	-0.76305	-1.15686	-1.38403
0.08	-0.218836	-0.371882	-1.18796		0.08	-0.861394	-1.18959	-1.39385
0.085	-0.24697	-0.385329	-1.20405		0.085	-0.963858	-1.24363	-1.39309
0.09	-0.276789	-0.398675	-1.22315		0.09	-1.06984	-1.29909	-1.37153
0.095	-0.308289	-0.412255	-1.24511		0.095	-1.17866	-1.30288	-1.32465
0.1	-0.341464	-0.426402	-1.26844		0.1	-1.28952	-1.24319	-1.25381
0.105	-0.37631	-0.441433	-1.25328		0.105	-1.40155	-1.16785	-1.15981
0.11	-0.412822	-0.457659	-1.15638		0.11	-1.51379	-1.10043	-1.05411
0.115	-0.450993	-0.475362	-1.02196		0.115	-1.62522	-1.04314	-0.958337
0.12	-0.490817	-0.494842	-0.890836		0.12	-1.7348	-0.996292	-0.881637
0.125	-0.532285	-0.516417	-0.77312		0.125	-1.84153	-0.959039	-0.82327
0.13	-0.575389	-0.540456	-0.672697		0.13	-1.94448	-0.93097	-0.781911
0.135	-0.620121	-0.567296	-0.589915		0.135	-2.04285	-0.9107	-0.755936
0.14	-0.666469	-0.597268	-0.524422		0.14	-2.13601	-0.896345	-0.743263
0.145	-0.714423	-0.630925	-0.4756		0.145	-2.2235	-0.887976	-0.740982
0.15	-0.763969	-0.669102	-0.443117		0.15	-2.30491	-0.887247	-0.745786
0.155	-0.815092	-0.712935	-0.426703		0.155	-2.37963	-0.896286	-0.754604
0.16	-0.867775	-0.764159	-0.426223		0.16	-2.44574	-0.917867	-0.764891
0.165	-0.922001	-0.825294	-0.441731		0.165	-2.50243	-0.955799	-0.77619
0.17	-0.977746	-0.899566	-0.473353		0.17	-2.55328	-1.01542	-0.790076
0.175	-1.03499	-0.990575	-0.521217		0.175	-2.60115	-1.10318	-0.808923
0.18	-1.09369	-1.10111	-0.585693		0.18	-2.64639	-1.22677	-0.836601
0.185	-1.15384	-1.19947	-0.667385		0.185	-2.68925	-1.34273	-0.878097
0.19	-1.21537	-1.24621	-0.766702		0.19	-2.72964	-1.3744	-0.938473
0.195	-1.27826	-1.23994	-0.884148		0.195	-2.76748	-1.30983	-1.02332
0.2	-1.34244	-1.17318	-1.01901		0.2	-2.80274	-1.18311	-1.13779
0.205	-1.40786	-1.08452	-1.16539		0.205	-2.83542	-1.07113	-1.28208
0.21	-1.47444	-1.00626	-1.30996		0.21	-2.86555	-1.00132	-1.44889
0.215	-1.5421	-0.939594	-1.42416		0.215	-2.89323	-0.96886	-1.60426
0.22	-1.61073	-0.886073	-1.48559		0.22	-2.91866	-0.971759	-1.6985
0.225	-1.68022	-0.843178	-1.51487		0.225	-2.94209	-1.01812	-1.74573
0.23	-1.75044	-0.829786	-1.53247		0.23	-2.96384	-1.08254	-1.77306
0.235	-1.82121	-0.864902	-1.5452		0.235	-2.98426	-1.10829	-1.78778
0.24	-1.89236	-0.931867	-1.5591		0.24	-3.00376	-1.12074	-1.79909
0.245	-1.96367	-1.0173	-1.57359		0.245	-3.02277	-1.15671	-1.80701
0.25	-2.03489	-1.12711	-1.58744		0.25	-3.04168	-1.22421	-1.81364
0.255	-2.10574	-1.26874	-1.59648		0.255	-3.06084	-1.3404	-1.81934
0.26	-2.17593	-1.46033	-1.59666		0.26	-3.08059	-1.52864	-1.82018
0.265	-2.24511	-1.69324	-1.57887		0.265	-3.10114	-1.7844	-1.79498
0.27	-2.31292	-1.89651	-1.53208		0.27	-3.1226	-2.0122	-1.73017
0.275	-2.379	-2.04361	-1.41946		0.275	-3.14493	-2.17444	-1.5703
0.28	-2.44296	-2.17361	-1.25626		0.28	-3.16797	-2.3185	-1.37204
0.285	-2.50445	-2.28638	-1.11106		0.285	-3.19137	-2.44201	-1.24111
0.29	-2.56312	-2.39108	-1.00099		0.29	-3.21455	-2.55943	-1.19068
0.295	-2.61869	-2.48095	-0.921918		0.295	-3.23652	-2.66951	-1.21095
0.3	-2.67093	-2.55606	-0.871777		0.3	-3.25527	-2.76581	-1.29843
0.305	-2.71969	-2.61941	-0.849919		0.305	-3.27011	-2.8426	-1.43732
0.31	-2.76492	-2.67405	-0.867632		0.31	-3.28366	-2.90628	-1.52624
0.315	-2.80664	-2.71835	-0.929466		0.315	-3.29786	-2.96167	-1.49117
0.32	-2.84494	-2.75682	-1.02361		0.32	-3.31291	-3.00958	-1.44323
0.325	-2.87999	-2.79455	-1.14592		0.325	-3.32877	-3.05021	-1.44302
0.33	-2.91203	-2.83215	-1.30007		0.33	-3.34503	-3.09017	-1.50473
0.335	-2.9413	-2.86637	-1.49073		0.335	-3.36125	-3.13173	-1.64524
0.34	-2.96809	-2.89711	-1.71779		0.34	-3.37673	-3.16961	-1.87236
0.345	-2.99268	-2.92698	-1.94383		0.345	-3.39082	-3.20292	-2.13971
0.35	-3.01534	-2.95608	-2.12675		0.35	-3.40396	-3.23543	-2.3547
0.355	-3.03633	-2.98209	-2.27069		0.355	-3.41698	-3.2678	-2.52088
0.36	-3.05588	-3.00531	-2.39264		0.36	-3.43013	-3.29624	-2.65742
0.365	-3.07421	-3.02791	-2.49833		0.365	-3.44332	-3.32056	-2.77485
0.37	-3.09148	-3.05014	-2.58936		0.37	-3.45633	-3.34422	-2.87947
0.375	-3.10786	-3.07057	-2.66503		0.375	-3.46892	-3.36793	-2.97236
0.38	-3.12349	-3.08933	-2.73		0.38	-3.48105	-3.38961	-3.04872
0.385	-3.13846	-3.10752	-2.78869		0.385	-3.49299	-3.40966	-3.11036
0.39	-3.15288	-3.12552	-2.84107		0.39	-3.50485	-3.42953	-3.16378
0.395	-3.16681	-3.14265	-2.88705		0.395	-3.51658	-3.44848	-3.21229
0.4	-3.18032	-3.15858	-2.93014		0.4	-3.52813	-3.46541	-3.25431
0.405	-3.19346	-3.17381	-2.9721		0.405	-3.53947	-3.48143	-3.29205
0.41	-3.20627	-3.1888	-3.01066		0.41	-3.55062	-3.49752	-3.32938
0.415	-3.21879	-3.20337	-3.04427		0.415	-3.56162	-3.5132	-3.36535
0.42	-3.23106	-3.21738	-3.07548		0.42	-3.57247	-3.52801	-3.39694
0.425	-3.2431	-3.23094	-3.10604		0.425	-3.58319	-3.54218	-3.42549
0.43	-3.25491	-3.24421	-3.13472		0.43	-3.59376	-3.55598	-3.45342
0.435	-3.26652	-3.25721	-3.16047		0.435	-3.60421	-3.56948	-3.47944
0.44	-3.27794	-3.26996	-3.18484		0.44	-3.61454	-3.5827	-3.50176
0.445	-3.28918	-3.28245	-3.20897		0.445	-3.62474	-3.59561	-3.52231
0.45	-3.30024	-3.29472	-3.23194		0.45	-3.63482	-3.60826	-3.54336
0.455	-3.31114	-3.30677	-3.25284		0.455	-3.64479	-3.6207	-3.56395
0.46	-3.32189	-3.31863	-3.27239		0.46	-3.65465	-3.63291	-3.58278
0.465	-3.33248	-3.33026	-3.2913		0.465	-3.6644	-3.64486	-3.60066
0.47	-3.34293	-3.34171	-3.3094		0.47	-3.67404	-3.65661	-3.61789
0.475	-3.35325	-3.35299	-3.32634		0.475	-3.68357	-3.66817	-3.6337
0.48	-3.36343	-3.36409	-3.34234		0.48	-3.69301	-3.67955	-3.64827
0.485	-3.37348	-3.37502	-3.35776		0.485	-3.70235	-3.69072	-3.66268
0.49	-3.38341	-3.38578	-3.37266		0.49	-3.71159	-3.70173	-3.67698
0.495	-3.39321	-3.39639	-3.38696		0.495	-3.72073	-3.71257	-3.69068
0.5	-3.4029	-3.40686	-3.40073		0.5	-3.72978	-3.72325	-3.70365
0.505	-3.41248	-3.41717	-3.41408		0.505	-3.73875	-3.73376	-3.71614
0.51	-3.42194	-3.42734	-3.42712		0.51	-3.74762	-3.74412	-3.72832
0.515	-3.4313	-3.43738	-3.43987		0.515	-3.75641	-3.75434	-3.74026
0.52	-3.44056	-3.4473	-3.45235		0.52	-3.76511	-3.76443	-3.75195
0.525	-3.44971	-3.45707	-3.46455		0.525	-3.77373	-3.77437	-3.76339
0.53	-3.45876	-3.46673	-3.47652		0.53	-3.78227	-3.78417	-3.77461
0.535	-3.46772	-3.47627	-3.48827		0.535	-3.79073	-3.79387	-3.78565
0.54	-3.47658	-3.4857	-3.49979		0.54	-3.79911	-3.80345	-3.79651
0.545	-3.48536	-3.49501	-3.51109		0.545	-3.80742	-3.81288	-3.80713
0.55	-3.49404	-3.5042	-3.52219		0.55	-3.81565	-3.82219	-3.81758
0.555	-3.50263	-3.5133	-3.53312		0.555	-3.82381	-3.83142	-3.82791
0.56	-3.51114	-3.5223	-3.54387		0.56	-3.83189	-3.84054	-3.83808
0.565	-3.51957	-3.53119	-3.55442		0.565	-3.83991	-3.84953	-3.84804
0.57	-3.52791	-3.53998	-3.56481		0.57	-3.84785	-3.85841	-3.85786
0.575	-3.53618	-3.54868	-3.57506		0.575	-3.85573	-3.86723	-3.86758
0.58	-3.54436	-3.5573	-3.58515		0.58	-3.86354	-3.87595	-3.87717
0.585	-3.55247	-3.56581	-3.59508		0.585	-3.87129	-3.88454	-3.88658
0.59	-3.56051	-3.57424	-3.60486		0.59	-3.87897	-3.89304	-3.89586
0.595	-3.56847	-3.58259	-3.61452		0.595	-3.88658	-3.90149	-3.90507
0.6	-3.57636	-3.59085	-3.62406		0.6	-3.89414	-3.90985	-3.91417

## Sheet: Figure 3
Panel e (SBR = 10)							Panel f (SBR = 3)
Distance from propagation center	Relative FPC area						Distance from propagation center	Relative FPC area
	GS(NA 0.21/0)	MB square (0.35/0.25)	Hex(0.46/0.36)					GS(NA 0.21/0)	MB square (0.35/0.25)	Hex(0.46/0.36)
0	1	1.01379	1.05722				0	1	1.01198	1.05636
12	0.929679	0.999311	1.03585				12	0.935893	1.00282	1.03381
24	0.88211	0.946225	0.969666				24	0.885875	0.949278	0.955618

## Sheet: Figure 4
Panel d (Actin, Raw)						Panel e (Actin, RL decon)						Panel i (Nucleus, Raw)						Panel j (Nucleus, RL decon)						Panel i (Mito, Raw)						Panel j (Mito RL decon)
z	Intensity					z	Intensity					z	Intensity					z	Intensity					z	Intensity					z	Intensity
	GS(NA 0.21/0)	MB square (0.35/0.25)	Hex(0.46/0.36)	Fused			GS(NA 0.21/0)	MB square (0.35/0.25)	Hex(0.46/0.36)	Fused			GS(NA 0.21/0)	MB square (0.35/0.25)	Hex(0.46/0.36)	Fused			GS(NA 0.21/0)	MB square (0.35/0.25)	Hex(0.46/0.36)	Fused			GS(NA 0.21/0)	MB square (0.35/0.25)	Hex(0.46/0.36)	Fused			GS(NA 0.21/0)	MB square (0.35/0.25)	Hex(0.46/0.36)	Fused
0	82	141	151	145.547		0	5.78486	51.4903	7.22304	119.785		0	125	340	484	417.591		0	3.23847	31.5241	0	2.297		0	137	493	940	308.175		0	21.6224	145.481	0	0
0.1	81	145	146	143.817		0.1	0.438695	64.0068	3.53962	123.276		0.1	130	372	567	472.493		0.1	6.41873	57.2042	0	7.00604		0.1	132	525	1048	358.313		0.1	18.1097	126.445	0	0
0.2	81	150	176	166.257		0.2	0	69.6408	0	147.622		0.2	125	378	581	475.066		0.2	7.39457	88.7727	0	27.3779		0.2	148	584	1110	407.986		0.2	27.9127	120.262	0	0
0.3	82	146	157	158.17		0.3	0	56.3441	0	137.596		0.3	137	375	636	465.403		0.3	18.6282	151.313	0	61.5591		0.3	156	665	1182	461.375		0.3	34.3345	122.721	0	0
0.4	78	139	177	159.913		0.4	0	44.1617	0	131.978		0.4	120	421	678	500.279		0.4	14.8172	263.155	0	108.631		0.4	161	686	1232	497.91		0.4	38.7437	109.63	0	0
0.5	81	137	201	159.678		0.5	0	39.0755	0	120.827		0.5	133	471	663	517.259		0.5	29.9897	371.123	0	143.477		0.5	160	708	1438	569.407		0.5	42.3885	97.2758	0	0
0.6	78	181	146	165.661		0.6	0	83.7682	0	112.191		0.6	128	429	679	490.758		0.6	30.1149	331.306	0	138.871		0.6	159	802	1473	647.367		0.6	46.4785	91.8385	0	0
0.7	80	145	172	152.752		0.7	0	46.3134	0	87.0279		0.7	146	516	725	552.458		0.7	59.8076	331.644	0	137.936		0.7	155	859	1591	672.407		0.7	50.8144	74.4884	0	0
0.8	74	165	215	176.368		0.8	0	62.4002	0	84.4027		0.8	143	512	748	573.574		0.8	57.8672	213.989	0	123.704		0.8	170	984	1708	783.793		0.8	75.5836	61.4868	0	0
0.9	81	173	211	184.922		0.9	0.0747575	67.0603	0	71.4227		0.9	135	611	856	650.481		0.9	47.4607	165.399	0	129.931		0.9	185	955	1895	784.856		0.9	103.478	38.5149	11.4698	0
1	78	145	228	177.922		1	0	36.893	0	55.5536		1	132	616	863	651.993		1	42.9732	117.222	0	138.531		1	200	1053	1961	856.333		1	133.057	27.8827	197.731	0
1.1	81	158	222	177.468		1.1	0.798138	40.0408	0	48.969		1.1	142	669	895	681.603		1.1	52.9102	119.095	0	172.748		1.1	188	1122	2316	1035.81		1.1	127.461	20.7291	460.459	0
1.2	78	143	223	171.823		1.2	0	24.1732	0	47.4782		1.2	137	663	1025	706.766		1.2	38.5969	158.528	0	221.835		1.2	200	1197	2555	1125.86		1.2	146.463	17.554	783.543	0
1.3	79	181	249	203.209		1.3	0	41.1715	0	63.0628		1.3	152	646	1168	724.233		1.3	42.4073	229.399	0	275.905		1.3	223	1343	2433	1136.17		1.3	166.975	18.1186	947.537	0
1.4	97	176	236	196.929		1.4	0	37.1546	0	67.9296		1.4	178	694	1190	745.869		1.4	44.737	345.84	0	320.461		1.4	217	1365	2835	1285.49		1.4	142.492	18.5402	1264.13	0
1.5	82	179	292	218.141		1.5	0	38.874	0	82.0184		1.5	166	719	1307	803.866		1.5	23.2395	402.352	0	355.721		1.5	264	1460	2902	1327.78		1.5	162.488	14.2643	1377.28	0
1.6	79	180	305	218.587		1.6	0	40.1226	0	83.379		1.6	203	831	1261	841.211		1.6	18.5207	412.717	0	348.531		1.6	298	1452	3083	1387.67		1.6	149.674	4.36005	1440.24	0
1.7	79	212	322	247.675		1.7	0	51.1607	0	90.4355		1.7	265	828	1243	849.747		1.7	9.12877	281.043	0	300.81		1.7	311	1628	3309	1534.22		1.7	116.248	0	1413.63	0
1.8	77	186	375	245.527		1.8	0	34.1749	0	80.9243		1.8	351	947	1191	908.414		1.8	0	179.213	0	259.853		1.8	376	1716	3426	1617.03		1.8	104.742	0	1316.5	0
1.9	74	222	295	231.215		1.9	0	40.0167	0	67.3903		1.9	470	963	1282	974.117		1.9	0	83.5509	0	220.395		1.9	448	1741	3373	1594.38		1.9	83.5326	0	1106.41	0
2	84	209	353	239.489		2	0	29.894	0	64.1054		2	602	1010	1204	992.002		2	0	35.5663	53.1484	177.595		2	513	1949	3511	1774.67		2	64.1005	0	932.243	0
2.1	96	248	352	257.672		2.1	0	34.4304	0	69.1537		2.1	736	1084	1222	1073.21		2.1	10.2234	26.8414	120.499	153.07		2.1	656	1935	3748	1883.73		2.1	56.5557	38.5878	786.245	0
2.2	79	245	438	284.673		2.2	0	31.3242	0	86.6262		2.2	861	1186	1392	1236.98		2.2	61.5508	34.7901	238.29	140.79		2.2	742	2105	3670	2001.47		2.2	49.352	123.453	672.282	0
2.3	80	244	412	280.023		2.3	0	32.548	0	103.021		2.3	1003	1433	1417	1414.5		2.3	152.595	54.4543	406.838	128.069		2.3	890	2233	3959	2249.54		2.3	63.8154	263.15	756.401	0
2.4	81	245	448	294.765		2.4	0	34.4797	0	135.246		2.4	1229	1666	1616	1710.61		2.4	327.207	49.8572	727.769	144.394		2.4	1086	2572	4036	2524.02		2.4	116.506	519.912	998.658	0
2.5	103	246	515	314.004		2.5	0	34.1679	0	173.014		2.5	1451	2003	1709	1973.45		2.5	593.305	41.6517	1188.78	247.101		2.5	1291	2835	4277	2864.8		2.5	226.996	897.167	1525.37	0
2.6	79	251	519	320.281		2.6	0	33.014	0	189.277		2.6	1727	2369	1917	2321.82		2.6	1004.27	121.817	1998.19	607.382		2.6	1678	3138	4738	3283.46		2.6	512.683	1491.75	2460.54	468.877
2.7	102	294	567	349.24		2.7	6.04557	34.0885	25.2806	198.107		2.7	1926	2464	1884	2404.63		2.7	1517.39	432.59	2846.87	1424.21		2.7	1911	3376	4789	3531.99		2.7	951.91	2329.04	3707.73	1200.74
2.8	97	287	528	321.395		2.8	3.98327	23.8253	89.3116	153.604		2.8	2191	2526	1845	2445.27		2.8	2184.54	1201.88	4154.73	3051.48		2.8	2274	3491	4782	3623.79		2.8	1786.85	3500.31	5626.33	2073.19
2.9	111	300	633	366.395		2.9	5.52418	22.2171	229.678	144.655		2.9	2261	2569	1800	2453.88		2.9	2687.46	2770.38	5736.77	5558.98		2.9	2891	4014	5142	4085.03		2.9	3271.5	5768.65	9700.27	3499.1
3	116	309	535	321.974		3	4.25502	25.3517	286.901	110.743		3	2430	2398	1574	2248.91		3	3270.22	4776.45	6356.68	7680.21		3	3565	4229	5557	4421.55		3	5473.59	8469.23	16415	5396.02
3.1	130	343	585	367.473		3.1	2.94692	43.5018	336.657	138.117		3.1	2415	2344	1707	2273.37		3.1	3533.86	7123.64	7433.58	9493.85		3.1	4148	4975	5924	5036.5		3.1	7944.22	13121.2	24911.2	8514.86
3.2	146	322	595	355.656		3.2	1.53974	63.1192	316.513	167.011		3.2	2409	2248	1612	2166.98		3.2	3675.77	8179.97	6338.48	9268.3		3.2	4865	5448	6646	5686.46		3.2	10675.3	17164.5	34083.2	12656.6
3.3	165	366	624	404.66		3.3	0.439869	115.893	265.327	253.353		3.3	2347	2319	1657	2223.08		3.3	3621.21	8247.88	5392.24	8755.58		3.3	5554	6190	6759	6231.03		3.3	12983.9	20692.1	35674.6	16767.6
3.4	196	380	708	445.232		3.4	0	167.474	289.013	358.442		3.4	2345	2208	1752	2168.69		3.4	3634.12	6629.51	4934.9	7665.94		3.4	6039	6432	6708	6332.24		3.4	13770	19890.4	31185.5	18615.3
3.5	229	430	680	461.657		3.5	1.86021	246.044	279.306	447.907		3.5	2269	1950	1685	1973.67		3.5	3454.19	4777.93	4397.13	6599.01		3.5	6429	6381	6728	6348.48		3.5	13445.7	16223.3	24893.4	18536.1
3.6	302	428	680	461.167		3.6	11.2951	271.318	302.71	535.563		3.6	2160	1859	1720	1910.22		3.6	3299.03	4051.27	4698.18	6449.57		3.6	6325	6062	6386	6012.76		3.6	11527.3	11778.8	18360.9	16315.3
3.7	357	416	709	476.226		3.7	39.8512	280.973	395.159	683.051		3.7	1940	1682	1565	1707.64		3.7	2940.5	3807.82	4633.13	6071.12		3.7	6433	5675	6123	5663.6		3.7	10269.8	8297.74	14344	14021.3
3.8	434	525	756	581.417		3.8	111.222	419.124	627.313	1085.37		3.8	1662	1420	1375	1446.43		3.8	2506.02	3624.62	4152.37	5319.36		3.8	6310	5196	6078	5390.39		3.8	8783.54	6114.66	12967.5	12601.7
3.9	503	529	751	597.282		3.9	249.019	485.039	1093.6	1384.25		3.9	1542	1274	1300	1301		3.9	2309.41	3661.22	3693.46	4641.18		3.9	5951	5136	5982	5334.21		3.9	7589.41	5468.19	13232.2	12470.8
4	529	543	843	658.554		4	407.821	597.42	2191.42	1715.78		4	1598	1182	1310	1202.18		4	2372.26	3457.11	3058.42	3776.13		4	5953	5272	6390	5554.43		4	7238.4	5846.19	16061.8	13726.6
4.1	578	612	730	651.74		4.1	591.746	812.841	2515.34	1620.95		4.1	1327	1172	1207	1124.97		4.1	1900.57	3082.57	1950.01	2803.78		4.1	6074	5762	6581	5941.48		4.1	7433.76	7394.78	19608.6	15999.7
4.2	638	594	660	630.156		4.2	762.068	866.028	2147.21	1254.75		4.2	1149	1067	1202	1061.07		4.2	1545.24	2220.15	1243	1931.06		4.2	6155	5978	6858	6228.74		4.2	7897.04	9393.86	24068.3	18326.6
4.3	618	664	619	654.753		4.3	726.096	929.296	1317.25	912.647		4.3	1005	1008	1124	982.492		4.3	1225.18	1557.43	705.54	1246.59		4.3	6487	6909	6990	6853.15		4.3	8882.74	13670.7	27860.3	21545.6
4.4	621	565	557	579.243		4.4	663.915	637.061	547.812	515.808		4.4	907	977	1043	944.023		4.4	979.719	1115.65	378.049	823.411		4.4	6732	6772	6952	6734.16		4.4	9794.3	16726.3	30388.4	21648.6
4.5	660	580	534	583.546		4.5	630.603	522.347	187.164	344.373		4.5	744	855	994	848.623		4.5	681.219	768.774	182.426	512.529		4.5	6560	6597	6559	6477.61		4.5	9794.02	19849.3	30209.6	20327.5
4.6	670	556	499	556.327		4.6	564.021	401.962	38.8455	268.931		4.6	653	798	971	800.283		4.6	511.768	625.533	78.5552	340.094		4.6	6503	6292	6394	6266.83		4.6	9471.18	22452.6	29983.1	18587.7
4.7	695	546	537	570.904		4.7	533.422	378.26	3.83991	334.701		4.7	648	815	935	802.827		4.7	442.546	606.808	41.1573	240.927		4.7	6610	5741	5952	5784.54		4.7	8858.5	23045.2	26314.4	15895.3
4.8	706	627	588	644.025		4.8	543.477	528.476	33.5769	618.455		4.8	520	675	933	738.179		4.8	304.93	471.151	69.3192	148.764		4.8	6299	5624	5888	5711.97		4.8	7423.01	23599.4	22308.5	14418.9
4.9	782	570	663	644.275		4.9	670.049	644.061	206.658	1054.22		4.9	468	713	819	704.781		4.9	243.15	466.295	137.06	77.6662		4.9	5716	5314	5798	5484.69		4.9	5611.76	21250.5	16577.9	12477
5	744	632	716	704.829		5	743.411	1013.25	690.76	1779.28		5	427	616	800	653.26		5	210.958	348.256	230.414	19.2908		5	5208	5137	5259	5135.85		5	4116.49	17602.6	10251.5	10119.9
5.1	781	749	706	765.446		5.1	917.267	1544.94	1443.51	2460.23		5.1	432	631	769	656.501		5.1	214.061	305.159	309.088	0		5.1	4596	4506	4901	4540.6		5.1	2805.25	11853.6	6049.49	7388.57
5.2	708	652	738	709.574		5.2	937.413	1413.44	2104.46	2258.33		5.2	350	639	832	683.42		5.2	170.341	258.564	358.908	0		5.2	4060	4002	4490	4040.6		5.2	1897.2	7510.56	3596.72	5186.8
5.3	690	594	652	624.946		5.3	966.187	1163.8	1721.5	1581.67		5.3	385	616	721	623.382		5.3	213.965	222.607	254.271	0		5.3	3739	3634	4468	3713.05		5.3	1349.05	4621.77	2539.76	3660.45
5.4	651	573	614	590.755		5.4	890.312	901.823	1161.4	1032.44		5.4	351	522	703	550.748		5.4	208.755	178.187	149.515	0		5.4	3097	3408	4054	3360.14		5.4	876.432	2899.49	2015.26	2537.7
5.5	575	547	617	570.097		5.5	689.256	641.979	673.234	629.535		5.5	303	556	774	594.186		5.5	190.239	204.886	44.0033	0		5.5	2940	2962	4077	2967.31		5.5	689.787	1744.28	2258.13	1758.06
5.6	451	484	624	524.731		5.6	419.759	422.324	334.452	367.334		5.6	279	534	720	563.673		5.6	186.304	217.023	0	0		5.6	2550	2786	4053	2769.7		5.6	524.57	1159.87	2891.73	1356.46
5.7	504	499	554	491.049		5.7	353.419	343.778	138.65	247.831		5.7	238	458	732	520.08		5.7	160.43	195.186	0	0		5.7	2151	2658	3952	2647.6		5.7	411.746	813.422	3747.17	1146.63
5.8	410	451	532	451.486		5.8	180.752	239.956	78.6535	195.213		5.8	260	476	705	534.587		5.8	201.095	215.523	0	0		5.8	1753	2365	4093	2537.26		5.8	335.524	543.165	4897.46	1024.27
5.9	350	429	593	464.682		5.9	97.1513	169.5	78.5264	208.94		5.9	263	424	696	495.143		5.9	219.739	186.175	0	0		5.9	1462	2283	4050	2492.94		5.9	301.929	396.233	5441.39	967.677
6	314	400	562	432.839		6	48.6921	101.982	83.5651	210.381		6	264	396	763	505.734		6	228.138	167.839	0	0		6	1251	2194	4179	2473.69		6	291.241	303.083	5439.28	924.724
6.1	266	383	553	416.216		6.1	24.6847	51.3396	117.05	205.344		6.1	224	455	707	517.514		6.1	172.249	200.194	0	0		6.1	999	1964	3912	2180.87		6.1	272.937	238.969	4262.52	763.225
6.2	222	366	569	409.656		6.2	14.3437	15.9396	165.199	193.984		6.2	204	424	722	504.804		6.2	139.173	183.448	0	0		6.2	768	1957	3670	2093.3		6.2	247.832	242.908	2907.46	681.193
6.3	182	348	524	375.947		6.3	12.3114	0	187.143	162.943		6.3	190	418	742	506.491		6.3	113.385	189.257	0	0		6.3	673	1865	3529	1992.26		6.3	266.178	257.132	1727.79	603.469
6.4	150	312	588	388.296		6.4	11.5616	0	238.141	160.576		6.4	200	367	721	463.862		6.4	116.789	165.843	0	0		6.4	648	1842	3225	1865.58		6.4	318.979	282.264	794.632	530.131
6.5	138	362	540	390.95		6.5	17.0069	0	279.902	162.388		6.5	199	399	742	507.131		6.5	103.725	198.511	13.5283	0		6.5	571	1836	3047	1854.54		6.5	337.697	299.664	256.781	494.81
6.6	132	294	531	359.046		6.6	24.1775	6.76221	286.44	152.184		6.6	224	407	759	503.024		6.6	118.708	212.679	26.9463	0		6.6	554	1729	2737	1705.45		6.6	382.703	271.386	0	422.561
6.7	121	354	466	362.006		6.7	31.6553	32.7527	220.923	160.245		6.7	184	383	700	474.179		6.7	73.8302	210.249	24.2535	0		6.7	489	1651	2585	1618.02		6.7	370.218	223.593	0	370.849
6.8	117	328	435	339.824		6.8	43.7141	51.8953	157.179	155.041		6.8	170	387	646	462.21		6.8	60.1529	225.604	21.4038	13.8551		6.8	453	1604	2579	1651.8		6.8	357.444	172.939	0	352.144
6.9	111	315	420	338.333		6.9	52.2441	64.7921	99.4272	157.843		6.9	165	382	636	458.356		6.9	57.0566	246.141	24.7099	43.3274		6.9	416	1435	2370	1503.03		6.9	325.807	110.097	0	301.604
7	124	307	452	328.626		7	100.304	69.4503	69.2018	156.883		7	163	333	691	459.59		7	59.0367	222.139	39.2431	79.2398		7	417	1298	2365	1453.22		7	320.378	69.8034	0	282.203

## Sheet: Figure 5
Panel a (Low SNR, Same Peak)							Panel b (Low SNR, Same Integral)							Panel c (High SNR, Same Peak)							Panel d (High SNR, Same Integral)
Relative Integrated Energy			Exponential Decaying Constant				Relative Peak Intensity			Exponential Decaying Constant				Relative Integrated Energy			Exponential Decaying Constant				Relative Peak Intensity			Exponential Decaying Constant
GS	0.631768		GS(NA 0.21/0)	MB square (0.35/0.25)	Hex(0.46/0.36)		GS	1.40142		GS(NA 0.21/0)	MB square (0.35/0.25)	Hex(0.46/0.36)		GS	0.631768		GS(NA 0.21/0)	MB square (0.35/0.25)	Hex(0.46/0.36)		GS	1.40142		GS(NA 0.21/0)	MB square (0.35/0.25)	Hex(0.46/0.36)
MB square	1		5.53867e-05	0.000163887	0.000274597		MB square	1		0.000218616	0.000163887	0.000299033		MB square	1		0.000320594	0.00059248	0.000684799		MB square	1		0.000833741	0.00059248	0.000602171
Hex	1.20594		0.000140506	0.000328726	0.000261693		Hex	0.689076		9.72762e-05	0.000328726	0.000230552		Hex	1.20594		0.000414052	0.000529018	0.000705498		Hex	0.689076		0.000750982	0.000529018	0.000608193
			8.74164e-05	0.000173261	0.000226693					0.00024174	0.000173261	0.000179694					0.00055416	0.000555808	0.000591324					0.000863702	0.000555808	0.000501515
			9.09668e-05	0.000138333	0.000210434					0.000214418	0.000138333	6.20033e-05					0.000380141	0.000423304	0.00058609					0.000818838	0.000423304	0.000551495
			9.0039e-05	8.31505e-05	0.000303839					0.000214142	8.31505e-05	0.000105633					0.000379195	0.000580183	0.000870317					0.000882939	0.000580183	0.000708188

## Sheet: Figure SI1
Panel a (Different beams)											Panel b (Different Hex)											Panel c (Different MB square NA)											Panel d (Different MB square spacing)
Distance to Propagation Center	Main lobe width					Optical Sectioning					Distance to Propagation Center	Main lobe width					Optical Sectioning					Distance to Propagation Center	Main lobe width					Optical Sectioning					Distance to Propagation Center	Main lobe width					Optical Sectioning
	GS(NA 0.21)	MB square (0.35/0.25)	Hex(0.46/0.36)	Flat top (NA 0.25)		GS(NA 0.21)	MB square (0.35/0.25)	Hex(0.46/0.36)	Flat top (NA 0.25)			GS(NA 0.21)	Hex (0.46/0.36)	Hex(0.35/0.2)	Hex (NA 0.63/0.57)		GS(NA 0.21)	Hex (0.46/0.36)	Hex(0.35/0.2)	Hex (NA 0.63/0.57)			GS(NA 0.21)	MB square (0.31/0.16)	MB square(0.35/0.25)	MB square (NA 0.69/0.64)		GS(NA 0.21)	MB square (0.31/0.16)	MB square(0.35/0.25)	MB square (NA 0.69/0.64)			GS(NA 0.21)	MB square (side beamlet NA 0.3)	MB square (side beamlet NA 0.25)	MB square (side beamlet NA 0.2)		GS(NA 0.21)	MB square (side beamlet NA 0.3)	MB square (side beamlet NA 0.25)	MB square (side beamlet NA 0.2)
0	0.983054	0.808718	0.529585	0.989647		0.839254	1.87181	3.41957	0.899347		0	0.983054	0.529585	0.698602	0.358288		0.839254	3.41957	2.52694	5.77227		0	0.983054	0.802241	0.808718	1.02189		0.839254	1.38382	1.87181	1.58979		0	0.983054	1.01439	0.808718	0.541395		0.839254	2.31764	1.87181	4.1642
4	1.02765	0.801389	0.530707	0.99293		0.881423	2.04448	3.45896	0.921166		4	1.02765	0.530707	0.700211	0.359158		0.881423	3.45896	2.58608	5.97971		4	1.02765	0.802654	0.801389	1.02419		0.881423	1.39712	2.04448	1.66065		4	1.02765	0.995826	0.801389	0.540112		0.881423	2.36438	2.04448	4.15234
8	1.15509	0.795758	0.534121	1.00327		0.998666	2.35615	3.5908	0.988504		8	1.15509	0.534121	0.705145	0.361807		0.998666	3.5908	2.76707	6.35242		8	1.15509	0.806857	0.795758	1.0322		0.998666	1.60853	2.35615	1.93625		8	1.15509	0.986369	0.795758	0.538982		0.998666	2.45909	2.35615	4.28854
12	1.33871	0.791748	0.539976	1.02232		1.16997	2.76281	3.92117	1.11916		12	1.33871	0.539976	0.71392	0.366362		1.16997	3.92117	3.08824	6.7016		12	1.33871	0.815726	0.791748	1.04735		1.16997	2.07879	2.76281	2.79781		12	1.33871	0.984271	0.791748	0.538027		1.16997	2.62845	2.76281	4.57266
16	1.55347	0.789612	0.548551	1.05444		1.37447	3.18599	4.77236	1.35165		16	1.55347	0.548551	0.727518	0.373034		1.37447	4.77236	3.57211	7.56178		16	1.55347	0.831303	0.789612	1.07281		1.37447	2.51784	3.18599	3.30845		16	1.55347	0.990266	0.789612	0.537288		1.37447	2.99646	3.18599	5.05867
20	1.79448	0.790136	0.560309	1.10866		1.60005	3.55106	5.58705	1.76418		20	1.79448	0.560309	0.747707	0.382121		1.60005	5.58705	4.1406	8.80162		20	1.79448	0.857995	0.790136	1.1133		1.60005	2.8996	3.55106	3.73167		20	1.79448	1.00648	0.790136	0.536831		1.60005	3.73275	3.55106	5.7859
24	2.04976	0.795108	0.575992	1.2086		1.84084	3.89525	6.36663	2.32433		24	2.04976	0.575992	0.777695	0.393986		1.84084	6.36663	4.76055	10.042		24	2.04976	0.906388	0.795108	1.17765		1.84084	3.30649	3.89525	4.10751		24	2.04976	1.03718	0.795108	0.536772		1.84084	4.13078	3.89525	6.48495

## Sheet: Figure SI2
Panel d (FWHM of PSF)					Panel e (Cumulative excitation profile)					Panel f (Lightsheet propagation profile)
Distance from propagation focus	PSF FWHM				z	Integrated Intensity				Distance from propagation focus	Intensity
	GS(NA 0.21)	MB square (0.35/0.25)	Hex(0.46/0.36)			GS(NA 0.21)	MB square (0.35/0.25)	Hex(0.46/0.36)			GS(NA 0.21)	MB square (0.35/0.25)	Hex(0.46/0.36)
-11	1108.68	766.018	564.051		0	0.147047	0.088683	0.0465843		-15	0.586149	0.560948	0.514012
-10	1022.42	778.886	550.361		100	0.288128	0.169949	0.0899224		-14	0.616803	0.610875	0.49296
-9	967.945	824.336	546.645		200	0.420514	0.243051	0.130157		-13	0.606616	0.633043	0.544589
-8	962.601	763.441	548.047		300	0.541794	0.306551	0.164871		-12	0.640339	0.678397	0.630418
-7	941.992	752.201	513.093		400	0.645457	0.361525	0.193829		-11	0.675657	0.688242	0.717973
-6	942.136	752.54	529.841		500	0.733539	0.410315	0.215798		-10	0.737764	0.76669	0.78251
-5	919.614	749.348	522.444		600	0.804033	0.452883	0.23138		-9	0.773052	0.787143	0.834898
-4	891.554	755.411	545.353		700	0.855821	0.491762	0.246158		-8	0.822977	0.829384	0.869375
-3	904.566	750.016	583.458		800	0.894734	0.525751	0.265598		-7	0.845193	0.80061	0.954721
-2	889.213	762.109	535.671		900	0.921318	0.553792	0.29324		-6	0.822547	0.837769	0.974669
-1	888.842	792.828	549.074		1000	0.940047	0.574855	0.327831		-5	0.907791	0.878359	1
0	887.236	727.685	536.608		1100	0.95342	0.59176	0.366591		-4	0.869711	0.879438	0.959656
1	937.962	700.802	531.663		1200	0.962119	0.606454	0.405938		-3	0.930774	0.935019	0.947646
2	977.574	717.259	547.23		1300	0.968243	0.622175	0.443422		-2	0.913867	0.976688	0.865475
3	980.217	719.104	535.213		1400	0.972692	0.641635	0.479154		-1	0.97582	1	0.82948
4	921.267	694.582	512.426		1500	0.976453	0.664895	0.51485		0	1	0.970781	0.815641
5	1001.01	701.035	537.926		1600	0.979851	0.690399	0.548764		1	0.978889	0.981198	0.826305
6	1033.39	711.501	589.611		1700	0.982733	0.716555	0.577921		2	0.925251	0.967287	0.881799
7	1014.24	694.683	538.935		1800	0.985531	0.741626	0.600053		3	0.915646	0.908467	0.896604
8	1083.37	743.315	564.035		1900	0.987713	0.763904	0.617934		4	0.838933	0.867433	0.928044
9	1089.64	740.454	574.773		2000	0.989478	0.782629	0.635965		5	0.8258	0.872578	0.925525
10	1129.76	697.296	568.432		2100	0.990656	0.798061	0.659761		6	0.758109	0.840628	0.928665
11	1034.84	688.29	591.277		2200	0.991425	0.810357	0.690889		7	0.697475	0.824557	0.849841
12	1032.59	759.365	602.233		2300	0.991861	0.81995	0.727159		8	0.622756	0.812869	0.788308
					2400	0.992198	0.828005	0.765856		9	0.567369	0.761862	0.73164
					2500	0.992553	0.83486	0.803473		10	0.489183	0.654386	0.665896
					2600	0.992775	0.841435	0.840263		11	0.453497	0.629296	0.553078
					2700	0.993043	0.849534	0.876238		12	0.477922	0.600838	0.548419
					2800	0.993532	0.859501	0.910139		13	0.494308	0.476466	0.447129
					2900	0.993957	0.87113	0.93978		14	0.473289	0.458744	0.392842
					3000	0.994591	0.883273	0.963226		15	0.476418	0.411103	0.382662
					3100	0.995301	0.894842	0.978743
					3200	0.996023	0.904732	0.98775
					3300	0.996649	0.912106	0.99233
					3400	0.997012	0.918292	0.9949
					3500	0.997016	0.924755	0.996542
					3600	0.997016	0.932191	0.99768
					3700	0.997016	0.941046	0.998546
					3800	0.997016	0.950554	0.999076
					3900	0.997187	0.959163	0.999462
					4000	0.99752	0.966311	0.999744
					4100	0.998015	0.971835	0.999835
					4200	0.998655	0.976649	0.999852
					4300	0.999201	0.981326	0.999852
					4400	0.999367	0.98566	0.999852
					4500	0.999441	0.989546	0.999857
					4600	0.999561	0.992988	0.999884
					4700	0.999631	0.995689	0.999897
					4800	0.999791	0.997347	0.999939
					4900	0.999911	0.99845	0.999986
					5000	1	1	1

## Sheet: Figure SI3
Panel b (Cumulative Excitation Profile)												Panel e (Overall PSF)												Panel e (Excitation PSF)												Panel h (OTF linecut)												Panel i (Intensity Profile along propagation)
Center						FWHM						Center						FWHM						Center						FWHM						Center						FWHM
z	Integrated Intensity					z	Integrated Intensity					z	Intensity					z	Intensity					z	Intensity					z	Intensity					kz	Intensity					kz	Intensity					y	Intensity
	GS(NA 0.21)	MB square (0.35/0.25)	Hex(0.46/0.36)	Flat top (NA 0.25)			GS(NA 0.21)	MB square (0.35/0.25)	Hex(0.46/0.36)	Flat top (NA 0.25)			GS(NA 0.21)	MB square (0.35/0.25)	Hex(0.46/0.36)	Flat top (NA 0.25)			GS(NA 0.21)	MB square (0.35/0.25)	Hex(0.46/0.36)	Flat top (NA 0.25)			GS(NA 0.21)	MB square (0.35/0.25)	Hex(0.46/0.36)	Flat top (NA 0.25)			GS(NA 0.21)	MB square (0.35/0.25)	Hex(0.46/0.36)	Flat top (NA 0.25)			GS(NA 0.21)	MB square (0.35/0.25)	Hex(0.46/0.36)	Flat top (NA 0.25)			GS(NA 0.21)	MB square (0.35/0.25)	Hex(0.46/0.36)	Flat top (NA 0.25)			GS(NA 0.21/0)
0	0.0751376	0.0551959	0.0364987	0.0713471		0	0.0366317	0.0261698	0.0206522	0.0388838		0	1	1	1	1		0	1	1	1	1		0	1	1	1	1		0	1	1	1	1		0	0	0	0	0		0	0	0	0	0		0	1
0.1	0.149917	0.109988	0.0723971	0.142374		0.1	0.0732235	0.0521265	0.0410141	0.0776329		0.1	0.991846	0.989298	0.980201	0.992116		0.1	0.995503	0.988474	0.982587	0.993139		0.1	0.995238	0.992682	0.983553	0.995509		0.1	0.998908	0.991855	0.985948	0.996536		0.005	-0.000856719	-0.0124062	-0.0132705	-0.00394104		0.005	-0.00354987	-0.0196302	-0.0313454	-0.00822521		0.1	0.999971
0.2	0.223634	0.163588	0.106553	0.212446		0.2	0.109695	0.0774571	0.0605305	0.115982		0.2	0.967765	0.957899	0.923103	0.968797		0.2	0.982121	0.95479	0.932174	0.972844		0.2	0.981087	0.971085	0.93581	0.982133		0.2	0.99564	0.967932	0.945005	0.986235		0.01	-0.00342678	-0.0389299	-0.0490504	-0.0125765		0.01	-0.0141922	-0.0674842	-0.121365	-0.029245		0.2	0.999883
0.3	0.295612	0.215265	0.137991	0.280951		0.3	0.145969	0.101788	0.0787183	0.153674		0.3	0.928879	0.907844	0.835218	0.931026		0.3	0.96017	0.901517	0.853952	0.939953		0.3	0.957944	0.936251	0.861353	0.960158		0.3	0.990214	0.929726	0.880672	0.969364		0.015	-0.00770993	-0.0696053	-0.103397	-0.0227067		0.015	-0.0319051	-0.131662	-0.265721	-0.0589193		0.3	0.999736
0.4	0.365223	0.264381	0.165992	0.347307		0.4	0.181965	0.124807	0.0952052	0.190472		0.4	0.876961	0.842304	0.726194	0.880371		0.4	0.930169	0.832615	0.755669	0.895805		0.4	0.926453	0.88984	0.767177	0.930055		0.4	0.982664	0.879604	0.798315	0.94636		0.02	-0.0137057	-0.104424	-0.176586	-0.033967		0.02	-0.0566517	-0.208765	-0.463509	-0.096043		0.4	0.999532
0.5	0.431906	0.310415	0.190148	0.410982		0.5	0.217609	0.146283	0.109756	0.22616		0.5	0.814308	0.765255	0.607253	0.818887		0.5	0.892818	0.752981	0.64646	0.842147		0.5	0.887471	0.834011	0.661813	0.892461		0.5	0.973034	0.820634	0.704543	0.917811		0.025	-0.0214136	-0.141666	-0.268946	-0.0459599		0.025	-0.0883793	-0.292696	-0.701266	-0.139356		0.5	0.999268
0.6	0.495174	0.352986	0.210378	0.471496		0.6	0.252827	0.166076	0.12228	0.260551		0.6	0.743576	0.681091	0.489472	0.748992		0.6	0.848972	0.667919	0.535539	0.781025		0.6	0.842033	0.771275	0.554284	0.848166		0.6	0.961385	0.756358	0.606449	0.884441		0.03	-0.0308328	-0.180997	-0.381598	-0.0586533		0.03	-0.127019	-0.377534	-0.904329	-0.188055		0.6	0.998947
0.7	0.554631	0.391862	0.226913	0.528437		0.7	0.287546	0.184148	0.13283	0.293488		0.7	0.667601	0.59422	0.38221	0.673321		0.7	0.799617	0.582586	0.430979	0.714658		0.7	0.791307	0.704328	0.453033	0.798086		0.7	0.947785	0.690538	0.510839	0.847083		0.035	-0.0419624	-0.216806	-0.511691	-0.0720111		0.035	-0.172482	-0.466307	-0.970546	-0.241355		0.7	0.998567
0.8	0.609973	0.42696	0.240235	0.581466		0.8	0.321698	0.200553	0.141577	0.324854		0.8	0.589215	0.508686	0.291977	0.594576		0.8	0.745833	0.501494	0.338812	0.645301		0.8	0.73654	0.635877	0.364982	0.743242		0.8	0.93232	0.626886	0.423528	0.80665		0.04	-0.0548011	-0.242386	-0.652446	-0.0860142		0.04	-0.22466	-0.571028	-0.972688	-0.298489		0.8	0.99813
0.9	0.660993	0.458337	0.250995	0.630319		0.9	0.355219	0.215439	0.148781	0.354565		0.9	0.511079	0.427867	0.221908	0.515377		0.9	0.688759	0.428128	0.262544	0.575124		0.9	0.679016	0.568462	0.294825	0.684728		0.9	0.915082	0.568809	0.348814	0.764106		0.045	-0.0693478	-0.26207	-0.803873	-0.100641		0.045	-0.283424	-0.689062	-1.00721	-0.358643		0.9	0.997635
1	0.707578	0.486173	0.259926	0.674817		1	0.388048	0.229026	0.154753	0.382579		1	0.435544	0.354274	0.171884	0.43813		1	0.629557	0.364718	0.203153	0.506101		1	0.619999	0.504311	0.244678	0.62368		1	0.896177	0.519177	0.289189	0.720437		0.05	-0.0856007	-0.280461	-0.962049	-0.115918		0.05	-0.348615	-0.81727	-1.08794	-0.421021		1	0.997082
1.1	0.749707	0.510747	0.26774	0.71486		1.1	0.420127	0.241591	0.159819	0.408888		1.1	0.364549	0.289468	0.139197	0.364913		1.1	0.569374	0.312179	0.159489	0.439918		1.1	0.560691	0.445213	0.214091	0.561252		1.1	0.875721	0.480145	0.245301	0.676613		0.055	-0.103558	-0.297533	-1.08696	-0.131875		0.055	-0.420046	-0.957706	-1.20633	-0.484743		1.1	0.996472
1.2	0.787441	0.532408	0.275055	0.750432		1.2	0.451404	0.253446	0.164283	0.433523		1.2	0.29956	0.23409	0.119553	0.2974		1.2	0.509312	0.270228	0.128946	0.377919		1.2	0.502199	0.39244	0.200425	0.498578		1.2	0.853837	0.453025	0.216171	0.633563		0.06	-0.123218	-0.313822	-1.13941	-0.148534		0.06	-0.497495	-1.08022	-1.32017	-0.548769		1.2	0.995805
1.3	0.820914	0.551544	0.282337	0.781593		1.3	0.481833	0.264915	0.168406	0.456548		1.3	0.241552	0.187985	0.108183	0.236809		1.3	0.450393	0.237618	0.108236	0.321067		1.3	0.445494	0.346701	0.199521	0.436747		1.3	0.830659	0.438239	0.19962	0.592144		0.065	-0.144579	-0.329214	-1.15328	-0.165917		0.065	-0.580697	-1.13588	-1.36826	-0.611883		1.3	0.995082
1.4	0.850323	0.568553	0.289876	0.808475		1.4	0.51137	0.276308	0.172388	0.478055		1.4	0.191027	0.150397	0.100802	0.18389		1.4	0.393535	0.212468	0.0941036	0.269954		1.4	0.391399	0.308151	0.206535	0.376776		1.4	0.806323	0.435329	0.192811	0.553116		0.07	-0.167637	-0.343917	-1.16325	-0.184083		0.07	-0.669339	-1.14407	-1.37483	-0.672774		1.4	0.994302
1.5	0.875913	0.583811	0.29779	0.831276		1.5	0.539978	0.287902	0.17637	0.498163		1.5	0.148065	0.120183	0.0942676	0.138941		1.5	0.339532	0.192615	0.0838379	0.224819		1.5	0.340571	0.276438	0.216829	0.319585		1.5	0.780973	0.443043	0.192839	0.517118		0.075	-0.192391	-0.358095	-1.17391	-0.203098		0.075	-0.76305	-1.15686	-1.38403	-0.729988		1.5	0.993466
1.6	0.897965	0.597654	0.306066	0.850253		1.6	0.567626	0.299926	0.180444	0.517008		1.6	0.112396	0.0960412	0.0868367	0.101856		1.6	0.289035	0.175956	0.0755426	0.1856		1.6	0.293498	0.250791	0.226756	0.265976		1.6	0.754754	0.459472	0.197263	0.484655		0.08	-0.218836	-0.371882	-1.18796	-0.22302		0.08	-0.861394	-1.18959	-1.39385	-0.781939		1.6	0.992575
1.7	0.916788	0.610356	0.314615	0.865708		1.7	0.594287	0.312546	0.184668	0.534742		1.7	0.0834822	0.0766928	0.0780594	0.0721901		1.7	0.24255	0.16071	0.0681503	0.151994		1.7	0.250503	0.230131	0.234231	0.216619		1.7	0.727814	0.48224	0.204497	0.456084		0.085	-0.24697	-0.385329	-1.20405	-0.243921		0.085	-0.963858	-1.24363	-1.39309	-0.827074		1.7	0.991629
1.8	0.932699	0.622124	0.323339	0.877983		1.8	0.61994	0.325859	0.189087	0.551525		1.8	0.0606053	0.0610194	0.0684066	0.0492386		1.8	0.200429	0.145596	0.0612515	0.123528		1.8	0.211756	0.213202	0.239013	0.17204		1.8	0.7003	0.508712	0.214013	0.431609		0.09	-0.276789	-0.398675	-1.22315	-0.265902		0.09	-1.06984	-1.29909	-1.37153	-0.864153		1.8	0.990628
1.9	0.946019	0.633092	0.332195	0.887444		1.9	0.64457	0.339892	0.193762	0.567517		1.9	0.0429473	0.0481381	0.0587779	0.0321248		1.9	0.162877	0.129899	0.0548272	0.0996313		1.9	0.177286	0.198714	0.242635	0.132611		1.9	0.672356	0.536221	0.226327	0.411278		0.095	-0.308289	-0.412255	-1.24511	-0.289076		0.095	-1.17866	-1.30288	-1.32465	-0.892365		1.9	0.989573
2	0.957065	0.643329	0.341247	0.894476		2	0.668165	0.354607	0.198775	0.582876		2	0.0296609	0.0374204	0.0500432	0.0198844		2	0.129961	0.113447	0.0489829	0.0796951		2	0.147008	0.185466	0.248028	0.0985526		2	0.644124	0.562275	0.242773	0.394991		0.1	-0.341464	-0.426402	-1.26844	-0.313564		0.1	-1.28952	-1.24319	-1.25381	-0.911471		2	0.988464
2.1	0.966137	0.652848	0.350696	0.899465		2.1	0.690721	0.369909	0.204251	0.597749		2.1	0.0199262	0.0284631	0.0427267	0.0115418		2.1	0.101621	0.0965058	0.0437558	0.0631291		2.1	0.120737	0.172464	0.25889	0.0699338		2.1	0.615741	0.584748	0.265125	0.382512		0.105	-0.37631	-0.441433	-1.25328	-0.339514		0.105	-1.40155	-1.16785	-1.15981	-0.921938		2.1	0.987302
2.2	0.973517	0.661625	0.360876	0.902796		2.2	0.712236	0.385664	0.210346	0.612272		2.2	0.012991	0.0210311	0.03689	0.0061744		2.2	0.077686	0.0796284	0.0390344	0.0493993		2.2	0.0982174	0.159003	0.278903	0.0466809		2.2	0.587337	0.602023	0.295116	0.373479		0.11	-0.412822	-0.457659	-1.15638	-0.367115		0.11	-1.51379	-1.10043	-1.05411	-0.924935		2.2	0.986087
2.3	0.979463	0.669613	0.372225	0.904835		2.3	0.732715	0.401709	0.217242	0.626559		2.3	0.00819595	0.0149881	0.0322018	0.00296067		2.3	0.0578953	0.0634926	0.0345847	0.0380516		2.3	0.0791401	0.144725	0.310941	0.0285882		2.3	0.559037	0.613085	0.33395	0.367426		0.115	-0.450993	-0.475362	-1.02196	-0.39658		0.115	-1.62522	-1.04314	-0.958337	-0.922067		2.3	0.98482
2.4	0.984209	0.676768	0.385232	0.905929		2.4	0.752165	0.41787	0.225129	0.640705		2.4	0.00498656	0.0102333	0.0281338	0.00121046		2.4	0.0419159	0.0487525	0.0301479	0.0287204		2.4	0.0631658	0.129627	0.356377	0.0153331		2.4	0.530957	0.617557	0.38189	0.363807		0.12	-0.490817	-0.494842	-0.890836	-0.428159		0.12	-1.7348	-0.996292	-0.881637	-0.915204		2.4	0.983501
2.5	0.987962	0.683063	0.400366	0.906393		2.5	0.770598	0.433982	0.234175	0.654781		2.5	0.00291425	0.00665481	0.0241946	0.000378935		2.5	0.0293637	0.0359269	0.0255578	0.0211249		2.5	0.0499415	0.114043	0.414623	0.00649381		2.5	0.503205	0.615679	0.437984	0.362017		0.125	-0.532285	-0.516417	-0.77312	-0.46217		0.125	-1.84153	-0.959039	-0.82327	-0.906372		2.5	0.982132
2.6	0.990901	0.688504	0.417993	0.906505		2.6	0.78803	0.449899	0.2445	0.668835		2.6	0.00162937	0.00410677	0.020118	6.5376e-05		2.6	0.0198228	0.025336	0.0208269	0.015055		2.6	0.0391158	0.0985901	0.482967	0.00156946		2.6	0.47588	0.608234	0.499986	0.361422		0.13	-0.575389	-0.540456	-0.672697	-0.499021		0.13	-1.94448	-0.93097	-0.781911	-0.897637		2.6	0.980712
2.7	0.993181	0.693145	0.438314	0.906505		2.7	0.80448	0.465508	0.256158	0.682887		2.7	0.000869429	0.00240856	0.0159483	3.87155e-08		2.7	0.0128641	0.0170851	0.0161702	0.010352		2.7	0.030351	0.0840808	0.556743	1.35153e-06		2.7	0.449073	0.596427	0.564487	0.361381		0.135	-0.620121	-0.567296	-0.589915	-0.539193		0.135	-2.04285	-0.9107	-0.755936	-0.890942		2.7	0.979242
2.8	0.994935	0.697088	0.461301	0.90659		2.8	0.819971	0.480732	0.269112	0.696934		2.8	0.000444769	0.00136161	0.0120063	2.2777e-05		2.8	0.00806121	0.0110898	0.0119571	0.00688703		2.8	0.0233313	0.0714259	0.629813	0.00119482		2.8	0.422868	0.581738	0.627236	0.361274		0.14	-0.666469	-0.597268	-0.524422	-0.583303		0.14	-2.13601	-0.896345	-0.743263	-0.888219		2.8	0.977723
2.9	0.99627	0.700483	0.486679	0.906914		2.9	0.834526	0.495537	0.28323	0.710953		2.9	0.00022381	0.000774913	0.00875775	5.71966e-05		2.9	0.0050047	0.00712598	0.0086105	0.00454102		2.9	0.0177689	0.0615224	0.695301	0.00454099		2.9	0.397337	0.565751	0.68361	0.360523		0.145	-0.714423	-0.630925	-0.4756	-0.632182		0.145	-2.2235	-0.887976	-0.740982	-0.891514		2.9	0.976156
3	0.997277	0.703527	0.513923	0.907587		3	0.848173	0.50993	0.298289	0.724897		3	0.000119231	0.000490408	0.00663822	8.39277e-05		3	0.00331303	0.00489102	0.00648446	0.00318917		3	0.0134074	0.0551457	0.746459	0.00943756		3	0.372546	0.549989	0.729169	0.358618		0.15	-0.763969	-0.669102	-0.443117	-0.686979		0.15	-2.30491	-0.887247	-0.745786	-0.903124		3	0.974541
3.1	0.99803	0.706445	0.542303	0.908679		3.1	0.860941	0.523951	0.313989	0.738706		3.1	7.59496e-05	0.000400513	0.0058921	0.000115999		3.1	0.00264123	0.00405985	0.0057606	0.00269107		3.1	0.0100228	0.0528541	0.777556	0.0153079		3.1	0.348552	0.535762	0.760203	0.35513		0.155	-0.815092	-0.712935	-0.426703	-0.749205		0.155	-2.37963	-0.896286	-0.754604	-0.925615		3.1	0.972879
3.2	0.998588	0.709476	0.570942	0.910222		3.2	0.872861	0.537665	0.329978	0.752305		3.2	6.12854e-05	0.000453391	0.00647827	0.000178484		3.2	0.00268661	0.00432656	0.00639206	0.00288739		3.2	0.00742293	0.054915	0.784653	0.0216182		3.2	0.325405	0.524036	0.774211	0.349723		0.16	-0.867775	-0.764159	-0.426223	-0.821091		0.16	-2.44574	-0.917867	-0.764891	-0.962382		3.2	0.971171
3.3	0.998997	0.712857	0.598905	0.912212		3.3	0.883966	0.551152	0.345885	0.76561		3.3	5.73437e-05	0.00064502	0.00806714	0.000293681		3.3	0.00319195	0.00542641	0.00811001	0.00360289		3.3	0.00544602	0.0612585	0.766148	0.0278913		3.3	0.303144	0.515354	0.770219	0.342171		0.165	-0.922001	-0.825294	-0.441731	-0.906021		0.165	-2.50243	-0.955799	-0.77619	-1.0182		3.3	0.969417
3.4	0.999294	0.716801	0.625295	0.914618		3.4	0.894289	0.564493	0.361351	0.778533		3.4	5.54231e-05	0.00100076	0.0101249	0.00047218		3.4	0.00394627	0.00713887	0.0104876	0.00465419		3.4	0.00395777	0.0714642	0.72302	0.0337184		3.4	0.281804	0.509787	0.748922	0.332356		0.17	-0.977746	-0.899566	-0.473353	-1.00976		0.17	-2.55328	-1.01542	-0.790076	-1.10089		3.4	0.967618
3.5	0.999509	0.721481	0.649338	0.917383		3.5	0.903865	0.57776	0.376068	0.790986		3.5	5.21266e-05	0.00155146	0.0120546	0.00070942		3.5	0.00478366	0.00927692	0.0130403	0.00586081		3.5	0.00284852	0.0847814	0.658736	0.0387671		3.5	0.261409	0.506948	0.712601	0.320271		0.175	-1.03499	-0.990575	-0.521217	-1.14066		0.175	-2.60115	-1.10318	-0.808923	-1.22181		3.5	0.965776
3.6	0.999661	0.727011	0.670464	0.920436		3.6	0.912729	0.591003	0.389799	0.802885		3.6	4.68147e-05	0.00231032	0.0133487	0.000986695		3.6	0.00558038	0.01167	0.0153326	0.00705715		3.6	0.00202999	0.10018	0.578826	0.0427852		3.6	0.241977	0.506036	0.664853	0.306013		0.18	-1.09369	-1.10111	-0.585693	-1.31616		0.18	-2.64639	-1.22677	-0.836601	-1.40618		3.6	0.96389
3.7	0.999769	0.733437	0.688356	0.92369		3.7	0.920917	0.604243	0.4024	0.814153		3.7	4.00467e-05	0.003256	0.0137086	0.00127529		3.7	0.00625073	0.0141484	0.0170631	0.00810373		3.7	0.00143203	0.116431	0.490206	0.0456031		3.7	0.22352	0.505932	0.61016	0.289781		0.185	-1.15384	-1.19947	-0.667385	-1.53244		0.185	-2.68925	-1.34273	-0.878097	-1.65875		3.7	0.961961
3.8	0.999844	0.740734	0.702967	0.927052		3.8	0.928464	0.617467	0.413828	0.824724		3.8	3.27105e-05	0.00432591	0.0130994	0.00154223		3.8	0.00674204	0.0165349	0.0181072	0.00889572		3.8	0.000999645	0.132202	0.400323	0.0471311		3.8	0.20604	0.505315	0.553364	0.271857		0.19	-1.21537	-1.24621	-0.766702	-1.71149		0.19	-2.72964	-1.3744	-0.938473	-1.87797		3.8	0.959991
3.9	0.999896	0.748802	0.71451	0.930431		3.9	0.935407	0.630625	0.424136	0.834546		3.9	2.5599e-05	0.0054208	0.0117291	0.00175624		3.9	0.00702919	0.0186474	0.0185107	0.00936791		3.9	0.000690246	0.146165	0.316261	0.0473549		3.9	0.189533	0.502804	0.499118	0.252594		0.195	-1.27826	-1.23994	-0.884148	-1.8281		0.195	-2.76748	-1.30983	-1.02332	-2.01152		3.9	0.95798
4	0.999931	0.757474	0.723413	0.933736		4	0.941781	0.643634	0.433458	0.843582		4	1.92536e-05	0.00641932	0.00996644	0.0018929		4	0.00710899	0.0203107	0.0184431	0.00949546		4	0.000471228	0.157111	0.243926	0.0463282		4	0.173991	0.4971	0.451391	0.232399		0.2	-1.34244	-1.17318	-1.01901	-1.92923		0.2	-2.80274	-1.18311	-1.13779	-2.12513		4	0.955929
4.1	0.999955	0.766529	0.730254	0.936887		4.1	0.94762	0.656382	0.441989	0.851815														4.1	0.000317924	0.164048	0.18741	0.0441638		4.1	0.159396	0.487114	0.413078	0.211715		0.205	-1.40786	-1.08452	-1.16539	-2.01527		0.205	-2.83542	-1.07113	-1.28208	-2.21729		4.1	0.953839
4.2	0.999971	0.775707	0.735678	0.939814		4.2	0.952958	0.668736	0.449956	0.859241														4.2	0.000211876	0.166281	0.148628	0.0410218		4.2	0.145729	0.472089	0.38578	0.190997		0.21	-1.47444	-1.00626	-1.30996	-2.097		0.21	-2.86555	-1.00132	-1.44889	-2.3057		4.2	0.95171
4.3	0.999981	0.78473	0.740323	0.942461		4.3	0.957829	0.680556	0.457592	0.865879														4.3	0.000139425	0.163475	0.127265	0.0370985		4.3	0.132963	0.45167	0.369748	0.1707		0.215	-1.5421	-0.939594	-1.42416	-2.1733		0.215	-2.89323	-0.96886	-1.60426	-2.38834		4.3	0.949544
4.4	0.999988	0.793323	0.74474	0.944788		4.4	0.962264	0.691703	0.46511	0.87176														4.4	9.05732e-05	0.155682	0.121018	0.0326132		4.4	0.12107	0.425958	0.364009	0.151253		0.22	-1.61073	-0.886073	-1.48559	-2.24413		0.22	-2.91866	-0.971759	-1.6985	-2.46498		4.4	0.947342
4.5	0.999992	0.801234	0.749343	0.946771		4.5	0.966294	0.702054	0.472682	0.876933														4.5	5.80887e-05	0.143336	0.126101	0.0277965		4.5	0.110015	0.395503	0.366629	0.133046		0.225	-1.68022	-0.843178	-1.51487	-2.30954		0.225	-2.94209	-1.01812	-1.74573	-2.53552		4.5	0.945103
4.6	0.999995	0.808256	0.754376	0.948403		4.6	0.969948	0.711508	0.480428	0.88146														4.6	3.67999e-05	0.127219	0.13791	0.0228778		4.6	0.0997658	0.361272	0.375077	0.116417		0.23	-1.75044	-0.829786	-1.53247	-2.37145		0.23	-2.96384	-1.08254	-1.77306	-2.60331		4.6	0.94283
4.7	0.999997	0.814239	0.759916	0.949693		4.7	0.973256	0.720002	0.488412	0.885412														4.7	2.3057e-05	0.108395	0.151766	0.018075		4.7	0.0902846	0.324572	0.386618	0.101636		0.235	-1.82121	-0.864902	-1.5452	-2.42874		0.235	-2.98426	-1.10829	-1.78778	-2.66601		4.7	0.940522
4.8	0.999998	0.819103	0.765887	0.950662		4.8	0.976242	0.727511	0.496646	0.888869														4.8	1.43197e-05	0.0881243	0.163607	0.0135845		4.8	0.0815348	0.286944	0.398695	0.0889004		0.24	-1.89236	-0.931867	-1.5591	-2.48049		0.24	-3.00376	-1.12074	-1.79909	-2.72146		4.8	0.938182
4.9	0.999999	0.822844	0.772111	0.951345		4.9	0.978934	0.734055	0.505098	0.891915														4.9	8.84691e-06	0.0677645	0.170537	0.00957405		4.9	0.0734788	0.250042	0.40924	0.0783271		0.245	-1.96367	-1.0173	-1.57359	-2.52753		0.245	-3.02277	-1.15671	-1.80701	-2.77083		4.9	0.935809
5	0.999999	0.825529	0.778359	0.951786		5	0.981355	0.739695	0.513707	0.894635														5	5.46574e-06	0.0486583	0.171166	0.00617655		5	0.0660792	0.215501	0.416868	0.069953		0.25	-2.03489	-1.12711	-1.58744	-2.57206		0.25	-3.04168	-1.22421	-1.81364	-2.81801		5	0.933405
5.1	0.999999	0.827297	0.784406	0.952035		5.1	0.983527	0.744531	0.522401	0.897113														5.1	3.40058e-06	0.0320302	0.165684	0.00348633		5.1	0.0592991	0.184807	0.420964	0.0637357		0.255	-2.10574	-1.26874	-1.59648	-2.61332		0.255	-3.06084	-1.3404	-1.81934	-2.86128		5.1	0.930971
5.2	1	0.82834	0.790089	0.952146		5.2	0.985472	0.748697	0.531109	0.899429														5.2	2.14889e-06	0.0188924	0.155692	0.00155739		5.2	0.0531021	0.159186	0.421632	0.059559		0.26	-2.17593	-1.46033	-1.59666	-2.6505		0.26	-3.08059	-1.52864	-1.82018	-2.89877		5.2	0.928507
5.3	1	0.82889	0.795337	0.952175		5.3	0.98721	0.752348	0.539773	0.901655														5.3	1.39186e-06	0.00996951	0.143809	0.000403718		5.3	0.0474526	0.139509	0.419553	0.0572407		0.265	-2.24511	-1.69324	-1.57887	-2.68469		0.265	-3.10114	-1.7844	-1.79498	-2.9324		5.3	0.926014
5.4	1	0.829202	0.800197	0.952175		5.4	0.988761	0.755651	0.54836	0.903853														5.4	9.31447e-07	0.00564885	0.133139	1.36128e-06		5.4	0.0423157	0.126237	0.415772	0.0565432		0.27	-2.31292	-1.89651	-1.53208	-2.71776		0.27	-3.1226	-2.0122	-1.73017	-2.96568		5.4	0.923493
5.5	1	0.829531	0.80482	0.952195		5.5	0.99014	0.758776	0.556857	0.906077														5.5	6.46948e-07	0.00595858	0.126677	0.00029217		5.5	0.0376575	0.119394	0.411458	0.0571856		0.275	-2.379	-2.04361	-1.41946	-2.74908		0.275	-3.14493	-2.17444	-1.5703	-2.99734		5.5	0.920946
5.6	1	0.830115	0.809447	0.95228		5.6	0.991365	0.761879	0.565277	0.908365														5.6	4.65901e-07	0.0105756	0.126761	0.00118891		5.6	0.0334446	0.118577	0.407675	0.0588575		0.28	-2.44296	-2.17361	-1.25626	-2.77787		0.28	-3.16797	-2.3185	-1.37204	-3.02576		5.6	0.918373
5.7	1	0.831156	0.814361	0.952464		5.7	0.992451	0.765098	0.573645	0.910746														5.7	3.45277e-07	0.0188617	0.13464	0.0025814		5.7	0.0296445	0.123	0.405202	0.061233		0.285	-2.50445	-2.28638	-1.11106	-2.80491		0.285	-3.19137	-2.44201	-1.24111	-3.05242		5.7	0.915774
5.8	1	0.832808	0.819844	0.952774		5.8	0.993412	0.768541	0.581997	0.913234														5.8	2.5977e-07	0.0299233	0.150229	0.00434334		5.8	0.0262258	0.131569	0.404423	0.0639853		0.29	-2.56312	-2.39108	-1.00099	-2.83138		0.29	-3.21455	-2.55943	-1.19068	-3.07958		5.8	0.913151
5.9	1	0.835164	0.826126	0.953227		5.9	0.99426	0.772283	0.590368	0.915832														5.9	1.94789e-07	0.042691	0.172092	0.00633946		5.9	0.0231578	0.142974	0.405298	0.0668		0.295	-2.61869	-2.48095	-0.921918	-2.85674		0.295	-3.23652	-2.66951	-1.21095	-3.10611		5.9	0.910506
6	1	0.838255	0.833339	0.953828		6	0.995008	0.77636	0.598781	0.91853														6	1.42364e-07	0.0560097	0.197631	0.00843267		6	0.0204109	0.155798	0.407409	0.0693878		0.3	-2.67093	-2.55606	-0.871777	-2.88029		0.3	-3.25527	-2.76581	-1.29843	-3.13055		6	0.907837
6.1	1	0.842049	0.841495	0.954577		6.1	0.995666	0.780773	0.60725	0.92131														6.1	9.87084e-08	0.0687328	0.223463	0.0104909		6.1	0.017957	0.168624	0.410064	0.0714954		0.305	-2.71969	-2.61941	-0.849919	-2.90247		0.305	-3.27011	-2.8426	-1.43732	-3.15362		6.1	0.905147
6.2	1	0.846455	0.850471	0.955461		6.2	0.996243	0.785487	0.615768	0.924145														6.2	6.26224e-08	0.0798123	0.245923	0.0123929		6.2	0.0157692	0.180142	0.412441	0.0729139		0.31	-2.76492	-2.67405	-0.867632	-2.92393		0.31	-3.28366	-2.90628	-1.52624	-3.17642		6.2	0.902437
6.3	1	0.851333	0.860019	0.956462		6.3	0.99675	0.790439	0.624313	0.927002														6.3	3.43052e-08	0.0883774	0.261601	0.0140342		6.3	0.0138224	0.189239	0.413735	0.0734856		0.315	-2.80664	-2.71835	-0.929466	-2.94432		0.315	-3.29786	-2.96167	-1.49117	-3.19811		6.3	0.899707
6.4	1	0.85651	0.869795	0.957556		6.4	0.997193	0.795544	0.632848	0.929845														6.4	1.4382e-08	0.0937955	0.267841	0.0153303		6.4	0.0120931	0.195065	0.413294	0.073108		0.32	-2.84494	-2.75682	-1.02361	-2.96322		0.32	-3.31291	-3.00958	-1.44323	-3.2177		6.4	0.896957
6.5	1	0.861793	0.879399	0.958713		6.5	0.997579	0.800702	0.64133	0.932634														6.5	3.13798e-09	0.0957118	0.263132	0.0162202		6.5	0.0105596	0.197082	0.410713	0.0717345		0.325	-2.87999	-2.79455	-1.14592	-2.98104		0.325	-3.32877	-3.05021	-1.44302	-3.23581		6.5	0.89419
6.6	1	0.866985	0.888426	0.959903		6.6	0.997916	0.805807	0.649712	0.935332														6.6	1.88759e-11	0.0940639	0.247325	0.0166679		6.6	0.0092022	0.195079	0.40588	0.0693735		0.33	-2.91203	-2.83215	-1.30007	-2.99829		0.33	-3.34503	-3.09017	-1.50473	-3.25337		6.6	0.891406
6.7	1	0.871901	0.896516	0.961091		6.7	0.99821	0.810757	0.657952	0.937902														6.7	3.45585e-09	0.0890733	0.221649	0.0166626		6.7	0.00800292	0.189159	0.398971	0.066085		0.335	-2.9413	-2.86637	-1.49073	-3.01493		0.335	-3.36125	-3.13173	-1.64524	-3.27021		6.7	0.888605
6.8	1	0.876384	0.903397	0.962248		6.8	0.998464	0.81546	0.666015	0.940311														6.8	1.10232e-08	0.0812127	0.188536	0.0162177		6.8	0.0069455	0.179715	0.390407	0.0619742		0.34	-2.96809	-2.89711	-1.71779	-3.0309		0.34	-3.37673	-3.16961	-1.87236	-3.28612		6.8	0.885788
6.9	1	0.880311	0.908919	0.963345		6.9	0.998684	0.81984	0.673878	0.942535														6.9	1.98646e-08	0.071156	0.151283	0.0153688		6.9	0.00601526	0.167365	0.380767	0.0571845		0.345	-2.99268	-2.92698	-1.94383	-3.04634		0.345	-3.39082	-3.20292	-2.13971	-3.30133		6.9	0.882957
7	1	0.883607	0.913065	0.964356		7	0.998875	0.823841	0.681534	0.944553														7	2.7263e-08	0.0597132	0.113592	0.0141705		7	0.00519896	0.152897	0.370702	0.0518886		0.35	-3.01534	-2.95608	-2.12675	-3.06142		0.35	-3.40396	-3.23543	-2.3547	-3.31618		7	0.880112
7.1	1	0.886243	0.915951	0.965262		7.1	0.999039	0.827432	0.688986	0.946352														7.1	3.1197e-08	0.0477586	0.0790777	0.012693		7.1	0.0044846	0.137189	0.360843	0.0462783		0.355	-3.03633	-2.98209	-2.27069	-3.07618		0.355	-3.41698	-3.2678	-2.52088	-3.33069		7.1	0.877254
7.2	1	0.888239	0.917805	0.966048		7.2	0.999181	0.830602	0.69625	0.947929														7.2	3.07361e-08	0.0361565	0.0507971	0.0110171		7.2	0.00386123	0.121138	0.351724	0.0405549		0.36	-3.05588	-3.00531	-2.39264	-3.09065		0.36	-3.43013	-3.29624	-2.65742	-3.34492		7.2	0.874383
7.3	1	0.889657	0.918932	0.966706		7.3	0.999302	0.833365	0.703349	0.949287														7.3	2.61719e-08	0.0256928	0.0308763	0.00923001		7.3	0.00331885	0.105592	0.343743	0.0349189		0.365	-3.07421	-3.02791	-2.49833	-3.10484		0.365	-3.44332	-3.32056	-2.77485	-3.35886		7.3	0.871501
7.4	1	0.890596	0.919672	0.967236		7.4	0.999406	0.835754	0.710312	0.950436														7.4	1.88567e-08	0.0170163	0.02028	0.00742036		7.4	0.00284826	0.0912957	0.337135	0.0295601		0.37	-3.09148	-3.05014	-2.58936	-3.11876		0.37	-3.45633	-3.34422	-2.87947	-3.37254		7.4	0.868609
7.5	1	0.891181	0.920356	0.96764		7.5	0.999496	0.837818	0.717168	0.951395														7.5	1.07942e-08	0.0105947	0.0187509	0.00567372		7.5	0.00244103	0.0788452	0.331978	0.0246497		0.375	-3.10786	-3.07057	-2.66503	-3.13243		0.375	-3.46892	-3.36793	-2.97236	-3.38598		7.5	0.865706
7.6	1	0.89155	0.921266	0.967931		7.6	0.999572	0.839615	0.723946	0.952185														7.6	4.09168e-09	0.00668807	0.0249198	0.00406835		7.6	0.0020894	0.0686654	0.328218	0.0203323		0.38	-3.12349	-3.08933	-2.73	-3.14586		0.38	-3.48105	-3.38961	-3.04872	-3.39917		7.6	0.862794
7.7	1	0.891845	0.9226	0.968121		7.7	0.999638	0.841211	0.730673	0.952835														7.7	4.13916e-10	0.00534136	0.0365621	0.00267169		7.7	0.0017863	0.0609998	0.325696	0.0167203		0.385	-3.13846	-3.10752	-2.78869	-3.15905		0.385	-3.49299	-3.40966	-3.11036	-3.41214		7.7	0.859873
7.8	1	0.892198	0.92446	0.968231		7.8	0.999694	0.842674	0.737368	0.953375														7.8	5.75495e-10	0.0063948	0.0509574	0.00153735		7.8	0.00152534	0.0559177	0.324174	0.0138905		0.39	-3.15288	-3.12552	-2.84107	-3.17202		0.39	-3.50485	-3.42953	-3.16378	-3.42489		7.8	0.856945
7.9	1	0.892723	0.926844	0.968281		7.9	0.999741	0.84407	0.744046	0.953837														7.9	4.36699e-09	0.00951082	0.065296	0.000703174		7.9	0.00130083	0.0533329	0.323363	0.0118812		0.395	-3.16681	-3.14265	-2.88705	-3.18477		0.395	-3.51658	-3.44848	-3.21229	-3.43743		7.9	0.85401
8	1	0.893507	0.929656	0.968295		8	0.999782	0.845458	0.750715	0.954253														8	1.06494e-08	0.0142138	0.0770704	0.000189984		8	0.00110773	0.0530328	0.322922	0.0106926		0.4	-3.18032	-3.15858	-2.93014	-3.19732		0.4	-3.52813	-3.46541	-3.25431	-3.44978		8	0.851068
8.1	1	0.894608	0.932737	0.968295		8.1	0.999816	0.84689	0.757374	0.954653														8.1	1.76815e-08	0.019939	0.0843996	1.37771e-06		8.1	0.000941692	0.0547114	0.322469	0.0102881		0.405	-3.19346	-3.17381	-2.9721	-3.20967		0.405	-3.53947	-3.48143	-3.29205	-3.46192		8.1	0.84812
8.2	1	0.896048	0.935885	0.968304		8.2	0.999846	0.848408	0.764016	0.955065														8.2	2.3588e-08	0.0260847	0.0862418	0.000124336		8.2	0.000798977	0.0580047	0.321578	0.0105979		0.41	-3.20627	-3.1888	-3.01066	-3.22183		0.41	-3.55062	-3.49752	-3.32938	-3.47388		8.2	0.845168
8.3	1	0.897818	0.938895	0.968342		8.3	0.99987	0.850044	0.77062	0.955513														8.3	2.68433e-08	0.0320651	0.0824732	0.000530655		8.3	0.000676413	0.0625229	0.31978	0.0115237		0.415	-3.21879	-3.20337	-3.04427	-3.23381		0.415	-3.56162	-3.5132	-3.36535	-3.48567		8.3	0.842211
8.4	1	0.89988	0.94159	0.968426		8.4	0.999891	0.85182	0.777158	0.956017														8.4	2.66492e-08	0.0373568	0.0738296	0.00117908		8.4	0.000571325	0.0678781	0.316584	0.0129443		0.42	-3.23106	-3.21738	-3.07548	-3.2456		0.42	-3.57247	-3.52801	-3.39694	-3.49728		8.4	0.839251
8.5	1	0.902172	0.943843	0.96857		8.5	0.999909	0.853749	0.783591	0.956589														8.5	2.31123e-08	0.0415373	0.0617296	0.00201799		8.5	0.000481443	0.0737047	0.311509	0.0147229		0.425	-3.2431	-3.23094	-3.10604	-3.25723		0.425	-3.58319	-3.54218	-3.42549	-3.50872		8.5	0.836287
8.6	1	0.904618	0.945595	0.968783		8.6	0.999924	0.855834	0.789872	0.957239														8.6	1.7186e-08	0.0443118	0.0480108	0.00298851		8.6	0.000404829	0.0796725	0.304134	0.0167136		0.43	-3.25491	-3.24421	-3.13472	-3.26868		0.43	-3.59376	-3.55598	-3.45342	-3.52		8.6	0.833321
8.7	1	0.907131	0.946859	0.96907		8.7	0.999936	0.858071	0.795948	0.957969														8.7	1.03994e-08	0.0455271	0.0346251	0.00402783		8.7	0.000339794	0.0854924	0.294167	0.0187694		0.435	-3.26652	-3.25721	-3.16047	-3.27998		0.435	-3.60421	-3.56948	-3.47944	-3.53113		8.7	0.830353
8.8	1	0.909624	0.947711	0.969432		8.8	0.999947	0.860451	0.801761	0.958776														8.8	4.44961e-09	0.0451724	0.0233397	0.00507255		8.8	0.00028484	0.0909157	0.28151	0.0207491		0.44	-3.27794	-3.26996	-3.18484	-3.29112		0.44	-3.61454	-3.5827	-3.50176	-3.54211		8.8	0.827383
8.9	1	0.912018	0.948276	0.969865		8.9	0.999955	0.862956	0.807261	0.959652														8.9	7.65851e-10	0.0433679	0.0154872	0.00606201		8.9	0.000238611	0.0957302	0.266321	0.0225234		0.445	-3.28918	-3.28245	-3.20897	-3.30211		0.445	-3.62474	-3.59561	-3.52231	-3.55293		8.9	0.824413
9	1	0.914245	0.948706	0.97036		9	0.999963	0.865566	0.812405	0.960584														9	1.5676e-10	0.0403426	0.0117978	0.00694122		9	0.000199872	0.0997531	0.24905	0.0239811		0.45	-3.30024	-3.29472	-3.23194	-3.31294		0.45	-3.63482	-3.60826	-3.54336	-3.56361		9	0.821443
9.1	1	0.916254	0.949157	0.970907		9.1	0.999969	0.868257	0.817164	0.961557														9.1	2.62676e-09	0.0364052	0.0123337	0.00766344		9.1	0.000167491	0.102826	0.230441	0.0250332		0.455	-3.31114	-3.30677	-3.25284	-3.32364		0.455	-3.64479	-3.6207	-3.56395	-3.57416		9.1	0.818473
9.2	1	0.918016	0.94976	0.971491		9.2	0.999974	0.871	0.821532	0.962553														9.2	7.40205e-09	0.0319102	0.0165264	0.00819225		9.2	0.000140443	0.104808	0.211494	0.0256166		0.46	-3.32189	-3.31863	-3.27239	-3.33421		0.46	-3.65465	-3.63291	-3.58278	-3.58457		9.2	0.815504
9.3	1	0.919518	0.95061	0.972098		9.3	0.999978	0.873763	0.825525	0.963553														9.3	1.31523e-08	0.0272228	0.0233058	0.00850293		9.3	0.00011782	0.10558	0.193371	0.0256955		0.465	-3.33248	-3.33026	-3.2913	-3.34463		0.465	-3.6644	-3.64486	-3.60066	-3.59485		9.3	0.812536
9.4	1	0.92077	0.951753	0.97271		9.4	0.999982	0.876512	0.829187	0.964535														9.4	1.83452e-08	0.0226867	0.0312947	0.00858331		9.4	9.88355e-05	0.105045	0.177281	0.0252625		0.47	-3.34293	-3.34171	-3.3094	-3.35493		0.47	-3.67404	-3.65661	-3.61789	-3.605		9.4	0.80957
9.5	1	0.921797	0.953177	0.973312		9.5	0.999985	0.879211	0.83258	0.965481														9.5	2.16399e-08	0.0185957	0.0390348	0.00843381		9.5	8.28325e-05	0.103137	0.164324	0.0243369		0.475	-3.35325	-3.35299	-3.32634	-3.3651		0.475	-3.68357	-3.66817	-3.6337	-3.61503		9.5	0.806607
9.6	1	0.922634	0.954827	0.973887		9.6	0.999988	0.881824	0.835788	0.966374														9.6	2.22192e-08	0.0151734	0.0452091	0.00806694		9.6	6.92803e-05	0.0998328	0.155344	0.0229632		0.48	-3.36343	-3.36409	-3.34234	-3.37515		0.48	-3.69301	-3.67955	-3.64827	-3.62495		9.6	0.803646
9.7	1	0.923328	0.95661	0.974423		9.7	0.99999	0.884314	0.838903	0.967199														9.7	1.99779e-08	0.0125606	0.0488273	0.00750616		9.7	5.7765e-05	0.0951613	0.150796	0.0212074		0.485	-3.37348	-3.37502	-3.35776	-3.38507		0.485	-3.70235	-3.69072	-3.66268	-3.63475		9.7	0.800689
9.8	1	0.923924	0.958411	0.974907		9.8	0.999991	0.886649	0.842014	0.967943														9.8	1.55269e-08	0.0108116	0.0493497	0.00678422		9.8	4.79726e-05	0.0892184	0.150653	0.0191529		0.49	-3.38341	-3.38578	-3.37266	-3.39488		0.49	-3.71159	-3.70173	-3.67698	-3.64443		9.8	0.797735
9.9	1	0.924471	0.960117	0.975331		9.9	0.999993	0.888799	0.845202	0.9686														9.9	1.00154e-08	0.00989834	0.0467348	0.00594111		9.9	3.96675e-05	0.0821735	0.154374	0.0168954		0.495	-3.39321	-3.39639	-3.38696	-3.40458		0.495	-3.72073	-3.71257	-3.69068	-3.654		9.9	0.794786
10	1	0.925007	0.961628	0.975689		10	0.999994	0.890743	0.848526	0.969166														10	4.82463e-09	0.00972273	0.0414104	0.00502172		10	3.26685e-05	0.0742731	0.160946	0.014538		0.5	-3.4029	-3.40686	-3.40073	-3.41417		0.5	-3.72978	-3.72325	-3.70365	-3.66347		10	0.791841
10.1	1	0.925567	0.962875	0.97598		10.1	0.999995	0.892466	0.852016	0.96964																										0.505	-3.41248	-3.41717	-3.41408	-3.42365		0.505	-3.73875	-3.73376	-3.71614	-3.67283		10.1	0.788901
10.2	1	0.926171	0.963827	0.976204		10.2	0.999996	0.893964	0.85567	0.970026																										0.51	-3.42194	-3.42734	-3.42712	-3.43302		0.51	-3.74762	-3.74412	-3.72832	-3.68209		10.2	0.785966
10.3	1	0.926831	0.964489	0.976366		10.3	0.999997	0.895245	0.859453	0.970333																										0.515	-3.4313	-3.43738	-3.43987	-3.44229		0.515	-3.75641	-3.75434	-3.74026	-3.69125		10.3	0.783037
10.4	1	0.927548	0.964907	0.976474		10.4	0.999997	0.896327	0.863302	0.97057																										0.52	-3.44056	-3.4473	-3.45235	-3.45146		0.52	-3.76511	-3.76443	-3.75195	-3.70032		10.4	0.780114
10.5	1	0.928315	0.96515	0.976537		10.5	0.999998	0.89724	0.867135	0.970752																										0.525	-3.44971	-3.45707	-3.46455	-3.46054		0.525	-3.77373	-3.77437	-3.76339	-3.70928		10.5	0.777197
10.6	1	0.929116	0.965305	0.976566		10.6	0.999998	0.898025	0.870861	0.970893																										0.53	-3.45876	-3.46673	-3.47652	-3.46951		0.53	-3.78227	-3.78417	-3.77461	-3.71816		10.6	0.774286
10.7	1	0.929933	0.965459	0.976574		10.7	0.999998	0.898729	0.874394	0.971009																										0.535	-3.46772	-3.47627	-3.48827	-3.4784		0.535	-3.79073	-3.79387	-3.78565	-3.72695		10.7	0.771383
10.8	1	0.930745	0.96569	0.976574		10.8	0.999999	0.899407	0.877664	0.971116																										0.54	-3.47658	-3.4857	-3.49979	-3.4872		0.54	-3.79911	-3.80345	-3.79651	-3.73565		10.8	0.768487
10.9	1	0.931533	0.966054	0.976579		10.9	0.999999	0.900113	0.880628	0.971229																										0.545	-3.48536	-3.49501	-3.51109	-3.4959		0.545	-3.80742	-3.81288	-3.80713	-3.74426		10.9	0.765599
11	1	0.932281	0.96658	0.9766		11	0.999999	0.900899	0.883278	0.971361																										0.55	-3.49404	-3.5042	-3.52219	-3.50452		0.55	-3.81565	-3.82219	-3.81758	-3.75278		11	0.762718
11.1	1	0.932977	0.96727	0.976648		11.1	0.999999	0.901813	0.885637	0.971525																										0.555	-3.50263	-3.5133	-3.53312	-3.51305		0.555	-3.82381	-3.83142	-3.82791	-3.76123		11.1	0.759845
11.2	1	0.933615	0.968096	0.976731		11.2	0.999999	0.902893	0.887764	0.971729																										0.56	-3.51114	-3.5223	-3.54387	-3.52151		0.56	-3.83189	-3.84054	-3.83808	-3.7696		11.2	0.756981
11.3	1	0.934197	0.969014	0.976856		11.3	0.999999	0.904161	0.889738	0.97198																										0.565	-3.51957	-3.53119	-3.55442	-3.52988		0.565	-3.83991	-3.84953	-3.84804	-3.77788		11.3	0.754125
11.4	1	0.934725	0.969965	0.977025		11.4	0.999999	0.905629	0.891651	0.97228																										0.57	-3.52791	-3.53998	-3.56481	-3.53817		0.57	-3.84785	-3.85841	-3.85786	-3.78608		11.4	0.751278
11.5	1	0.93521	0.970887	0.977239		11.5	1	0.90729	0.893595	0.972631																										0.575	-3.53618	-3.54868	-3.57506	-3.54638		0.575	-3.85573	-3.86723	-3.86758	-3.79422		11.5	0.74844
11.6	1	0.935663	0.971726	0.977497		11.6	1	0.909122	0.895647	0.973028																										0.58	-3.54436	-3.5573	-3.58515	-3.55452		0.58	-3.86354	-3.87595	-3.87717	-3.80228		11.6	0.745611
11.7	1	0.936097	0.972439	0.977794		11.7	1	0.91109	0.897858	0.973467																										0.585	-3.55247	-3.56581	-3.59508	-3.56258		0.585	-3.87129	-3.88454	-3.88658	-3.81027		11.7	0.742791
11.8	1	0.936523	0.973002	0.978124		11.8	1	0.913145	0.900248	0.973938																										0.59	-3.56051	-3.57424	-3.60486	-3.57057		0.59	-3.87897	-3.89304	-3.89586	-3.81818		11.8	0.739981
11.9	1	0.936953	0.973408	0.978479		11.9	1	0.915232	0.902801	0.974433																										0.595	-3.56847	-3.58259	-3.61452	-3.57849		0.595	-3.88658	-3.90149	-3.90507	-3.82603		11.9	0.73718
12	1	0.937392	0.973672	0.97885		12	1	0.91729	0.905469	0.97494																										0.6	-3.57636	-3.59085	-3.62406	-3.58634		0.6	-3.89414	-3.90985	-3.91417	-3.83381		12	0.734389
12.1	1	0.937843	0.973819	0.979227		12.1	1	0.91926	0.908178	0.975448																																						12.1	0.731608
12.2	1	0.938306	0.973887	0.979599		12.2	1	0.921087	0.910842	0.975944																																						12.2	0.728837
12.3	1	0.938777	0.973916	0.979957		12.3	1	0.922728	0.913376	0.976419																																						12.3	0.726077
12.4	1	0.939246	0.973944	0.980292		12.4	1	0.92415	0.915705	0.976861																																						12.4	0.723326
12.5	1	0.939704	0.974001	0.980596		12.5	1	0.925336	0.917782	0.977264																																						12.5	0.720586
12.6	1	0.940141	0.974111	0.980864		12.6	1	0.926287	0.91959	0.977621																																						12.6	0.717857
12.7	1	0.940545	0.974282	0.981092		12.7	1	0.927017	0.921146	0.977928																																						12.7	0.715138
12.8	1	0.940908	0.974516	0.981278		12.8	1	0.927559	0.922501	0.978184																																						12.8	0.71243
12.9	1	0.941222	0.974801	0.981423		12.9	1	0.927954	0.923731	0.978391																																						12.9	0.709732
13	1	0.941485	0.975122	0.981528		13	1	0.928254	0.924924	0.978551																																						13	0.707046
13.1	1	0.941695	0.975458	0.981598		13.1	1	0.928516	0.92617	0.97867																																						13.1	0.70437
13.2	1	0.941855	0.975791	0.981639		13.2	1	0.928793	0.927546	0.978755																																						13.2	0.701705
13.3	1	0.941972	0.976103	0.981659		13.3	1	0.929137	0.929104	0.978816																																						13.3	0.699052
13.4	1	0.942055	0.976379	0.981664		13.4	1	0.929591	0.930868	0.978861																																						13.4	0.696409
13.5	1	0.942113	0.976612	0.981665		13.5	1	0.930183	0.932823	0.978899																																						13.5	0.693777
13.6	1	0.942157	0.976798	0.981667		13.6	1	0.930932	0.934924	0.978941																																						13.6	0.691157
13.7	1	0.9422	0.976939	0.981681		13.7	1	0.931839	0.9371	0.978995																																						13.7	0.688547
13.8	1	0.942252	0.97704	0.981712		13.8	1	0.932892	0.939265	0.979069																																						13.8	0.685949
13.9	1	0.942322	0.977108	0.981766		13.9	1	0.934066	0.941329	0.979169																																						13.9	0.683362
14	1	0.942417	0.977151	0.981848		14	1	0.935327	0.943214	0.979299																																						14	0.680786
14.1	1	0.942543	0.977178	0.98196		14.1	1	0.936634	0.944863	0.979463																																						14.1	0.678221
14.2	1	0.942702	0.977196	0.982103		14.2	1	0.937942	0.946249	0.97966																																						14.2	0.675668
14.3	1	0.942896	0.977213	0.982276		14.3	1	0.939208	0.947377	0.97989																																						14.3	0.673126
14.4	1	0.943122	0.977232	0.982476		14.4	1	0.940394	0.948283	0.980149																																						14.4	0.670595
14.5	1	0.943377	0.977258	0.982699		14.5	1	0.941467	0.949029	0.980432																																						14.5	0.668075
14.6	1	0.943657	0.977293	0.98294		14.6	1	0.942408	0.949695	0.980733																																						14.6	0.665566
14.7	1	0.943955	0.977338	0.983193		14.7	1	0.943206	0.950364	0.981046																																						14.7	0.663069
14.8	1	0.944266	0.977395	0.983451		14.8	1	0.943862	0.951112	0.981362																																						14.8	0.660583
14.9	1	0.944583	0.977462	0.983706		14.9	1	0.944389	0.951997	0.981673																																						14.9	0.658108
15	1	0.944898	0.977539	0.983953		15	1	0.944808	0.953054	0.981973																																						15	0.655644
15.1	1	0.945205	0.977626	0.984185		15.1	1	0.945147	0.954287	0.982255																																						15.1	0.653192
15.2	1	0.945496	0.977721	0.984397		15.2	1	0.945436	0.955673	0.982512																																						15.2	0.65075
15.3	1	0.945767	0.977822	0.984584		15.3	1	0.94571	0.957163	0.98274																																						15.3	0.64832
15.4	1	0.946011	0.977928	0.984744		15.4	1	0.945998	0.958694	0.982937																																						15.4	0.645901
15.5	1	0.946225	0.978037	0.984875		15.5	1	0.946325	0.960194	0.983101																																						15.5	0.643494
15.6	1	0.946405	0.978147	0.984977		15.6	1	0.946711	0.961597	0.983232																																						15.6	0.641097
15.7	1	0.94655	0.978254	0.985052		15.7	1	0.947166	0.962849	0.983332																																						15.7	0.638711
15.8	1	0.94666	0.978357	0.985102		15.8	1	0.947693	0.963916	0.983404																																						15.8	0.636337
15.9	1	0.946739	0.978453	0.985132		15.9	1	0.948287	0.964788	0.983454																																						15.9	0.633973
16	1	0.94679	0.978541	0.985146		16	1	0.948933	0.965477	0.983487																																						16	0.631621
16.1	1	0.946821	0.978617	0.98515		16.1	1	0.949615	0.966019	0.983508																																						16.1	0.629279
16.2	1	0.946839	0.978682	0.98515		16.2	1	0.950311	0.966462	0.983525																																						16.2	0.626949
16.3	1	0.946855	0.978733	0.985152		16.3	1	0.950999	0.966864	0.983544																																						16.3	0.62463
16.4	1	0.94688	0.978772	0.985162		16.4	1	0.951658	0.967279	0.983571																																						16.4	0.622322
16.5	1	0.946926	0.978799	0.985184		16.5	1	0.95227	0.967753	0.983612																																						16.5	0.620024
16.6	1	0.947004	0.978815	0.985222		16.6	1	0.952822	0.968319	0.983672																																						16.6	0.617738
16.7	1	0.947124	0.978826	0.985281		16.7	1	0.953307	0.968989	0.983753																																						16.7	0.615462
16.8	1	0.947295	0.978835	0.985361		16.8	1	0.953724	0.969759	0.983858																																						16.8	0.613198
16.9	1	0.947521	0.978848	0.985464		16.9	1	0.954077	0.970607	0.983987																																						16.9	0.610944
17	1	0.947804	0.978871	0.985589		17	1	0.954377	0.971499	0.98414																																						17	0.608702
17.1	1	0.948141	0.978912	0.985734		17.1	1	0.954637	0.972396	0.984314																																						17.1	0.60647
17.2	1	0.948528	0.978973	0.985897		17.2	1	0.954873	0.973256	0.984507																																						17.2	0.604249
17.3	1	0.948955	0.979061	0.986073		17.3	1	0.955101	0.974045	0.984714																																						17.3	0.602039
17.4	1	0.949408	0.979174	0.986259		17.4	1	0.955337	0.974738	0.98493																																						17.4	0.59984
17.5	1	0.949874	0.979313	0.986448		17.5	1	0.955594	0.975324	0.98515																																						17.5	0.597652
17.6	1	0.950335	0.979472	0.986637		17.6	1	0.955879	0.975805	0.985369																																						17.6	0.595474
17.7	1	0.950777	0.979644	0.98682		17.7	1	0.956197	0.976193	0.98558																																						17.7	0.593308
17.8	1	0.951185	0.97982	0.986992		17.8	1	0.956548	0.976513	0.985778																																						17.8	0.591152
17.9	1	0.951546	0.979988	0.98715		17.9	1	0.956927	0.976793	0.98596																																						17.9	0.589007
18	1	0.951854	0.98014	0.98729		18	1	0.957325	0.97706	0.986122																																						18	0.586873
18.1	1	0.952104	0.980268	0.98741		18.1	1	0.95773	0.977341	0.986262																																						18.1	0.584749
18.2	1	0.952298	0.980367	0.987508		18.2	1	0.958131	0.977653	0.986378																																						18.2	0.582637
18.3	1	0.952442	0.980435	0.987586		18.3	1	0.958513	0.978006	0.986471																																						18.3	0.580535
18.4	1	0.952548	0.980478	0.987642		18.4	1	0.958866	0.978401	0.986541																																						18.4	0.578444
18.5	1	0.952628	0.980504	0.987681		18.5	1	0.959179	0.978829	0.986591																																						18.5	0.576364
18.6	1	0.952702	0.980523	0.987704		18.6	1	0.959448	0.979276	0.986624																																						18.6	0.574294
18.7	1	0.952787	0.980551	0.987715		18.7	1	0.959669	0.979725	0.986645																																						18.7	0.572235
18.8	1	0.9529	0.9806	0.987718		18.8	1	0.959845	0.980156	0.986657																																						18.8	0.570187
18.9	1	0.953057	0.980683	0.987718		18.9	1	0.95998	0.980554	0.986665																																						18.9	0.56815
19	1	0.953271	0.980807	0.987719		19	1	0.960083	0.980906	0.986675																																						19	0.566123
19.1	1	0.953549	0.980975	0.987726		19.1	1	0.960165	0.981207	0.986691																																						19.1	0.564107
19.2	1	0.953895	0.981183	0.987743		19.2	1	0.960238	0.981454	0.986717																																						19.2	0.562102
19.3	1	0.954306	0.981424	0.987772		19.3	1	0.960313	0.981654	0.986757																																						19.3	0.560107
19.4	1	0.954774	0.981684	0.987816		19.4	1	0.960402	0.981814	0.986813																																						19.4	0.558123
19.5	1	0.955287	0.981946	0.987877		19.5	1	0.960513	0.981947	0.986887																																						19.5	0.55615
19.6	1	0.955828	0.982194	0.987956		19.6	1	0.960653	0.982064	0.98698																																						19.6	0.554187
19.7	1	0.95638	0.982413	0.988051		19.7	1	0.960826	0.982178	0.987091																																						19.7	0.552235
19.8	1	0.956925	0.982592	0.988163		19.8	1	0.961033	0.982295	0.987219																																						19.8	0.550294
19.9	1	0.957444	0.982728	0.988288		19.9	1	0.961269	0.982424	0.987362																																						19.9	0.548363
20	1	0.957923	0.982822	0.988424		20	1	0.96153	0.982565	0.987516																																						20	0.546443
																																																20.1	0.544533
																																																20.2	0.542634
																																																20.3	0.540746
																																																20.4	0.538868
																																																20.5	0.537
																																																20.6	0.535143
																																																20.7	0.533296
																																																20.8	0.53146
																																																20.9	0.529634
																																																21	0.527819
																																																21.1	0.526014
																																																21.2	0.524219
																																																21.3	0.522434
																																																21.4	0.52066
																																																21.5	0.518896
																																																21.6	0.517142
																																																21.7	0.515398
																																																21.8	0.513664
																																																21.9	0.511941
																																																22	0.510227
																																																22.1	0.508523
																																																22.2	0.506829
																																																22.3	0.505145
																																																22.4	0.503471
																																																22.5	0.501806
																																																22.6	0.500152
																																																22.7	0.498506
																																																22.8	0.496871
																																																22.9	0.495245
																																																23	0.493628
																																																23.1	0.492021
																																																23.2	0.490423
																																																23.3	0.488834
																																																23.4	0.487255
																																																23.5	0.485684
																																																23.6	0.484123
																																																23.7	0.482571
																																																23.8	0.481027
																																																23.9	0.479493
																																																24	0.477967
																																																24.1	0.47645
																																																24.2	0.474941
																																																24.3	0.473442
																																																24.4	0.47195
																																																24.5	0.470467
																																																24.6	0.468993
																																																24.7	0.467526
																																																24.8	0.466068
																																																24.9	0.464618
																																																25	0.463176
																																																25.1	0.461742
																																																25.2	0.460316
																																																25.3	0.458897
																																																25.4	0.457487
																																																25.5	0.456083
																																																25.6	0.454688
																																																25.7	0.4533
																																																25.8	0.451919
																																																25.9	0.450546
																																																26	0.44918
																																																26.1	0.447822
																																																26.2	0.44647
																																																26.3	0.445125
																																																26.4	0.443788
																																																26.5	0.442457
																																																26.6	0.441134
																																																26.7	0.439817
																																																26.8	0.438506
																																																26.9	0.437203
																																																27	0.435906
																																																27.1	0.434615
																																																27.2	0.433331
																																																27.3	0.432054
																																																27.4	0.430782
																																																27.5	0.429517
																																																27.6	0.428259
																																																27.7	0.427006
																																																27.8	0.42576
																																																27.9	0.424519
																																																28	0.423285
																																																28.1	0.422057
																																																28.2	0.420834
																																																28.3	0.419618
																																																28.4	0.418407
																																																28.5	0.417202
																																																28.6	0.416003
																																																28.7	0.41481
																																																28.8	0.413622
																																																28.9	0.412441
																																																29	0.411264
																																																29.1	0.410093
																																																29.2	0.408928
																																																29.3	0.407768
																																																29.4	0.406614
																																																29.5	0.405466
																																																29.6	0.404322
																																																29.7	0.403184
																																																29.8	0.402052
																																																29.9	0.400925
																																																30	0.399803
																																																30.1	0.398687
																																																30.2	0.397575
																																																30.3	0.396469
																																																30.4	0.395369
																																																30.5	0.394274
																																																30.6	0.393183
																																																30.7	0.392098
																																																30.8	0.391019
																																																30.9	0.389944
																																																31	0.388875
																																																31.1	0.38781
																																																31.2	0.386751
																																																31.3	0.385697
																																																31.4	0.384648
																																																31.5	0.383605
																																																31.6	0.382566
																																																31.7	0.381532
																																																31.8	0.380504
																																																31.9	0.37948
																																																32	0.378462
																																																32.1	0.377448
																																																32.2	0.37644
																																																32.3	0.375436
																																																32.4	0.374438
																																																32.5	0.373444
																																																32.6	0.372455
																																																32.7	0.371472
																																																32.8	0.370493
																																																32.9	0.369519
																																																33	0.36855
																																																33.1	0.367586
																																																33.2	0.366626
																																																33.3	0.365672
																																																33.4	0.364722
																																																33.5	0.363778
																																																33.6	0.362837
																																																33.7	0.361902
																																																33.8	0.360971
																																																33.9	0.360046
																																																34	0.359124
																																																34.1	0.358208
																																																34.2	0.357296
																																																34.3	0.356389
																																																34.4	0.355486
																																																34.5	0.354588
																																																34.6	0.353694
																																																34.7	0.352805
																																																34.8	0.35192
																																																34.9	0.35104
																																																35	0.350164
																																																35.1	0.349293
																																																35.2	0.348426
																																																35.3	0.347563
																																																35.4	0.346705
																																																35.5	0.345851
																																																35.6	0.345001
																																																35.7	0.344155
																																																35.8	0.343313
																																																35.9	0.342476
																																																36	0.341642
																																																36.1	0.340813
																																																36.2	0.339988
																																																36.3	0.339166
																																																36.4	0.338349
																																																36.5	0.337535
																																																36.6	0.336725
																																																36.7	0.335919
																																																36.8	0.335117
																																																36.9	0.334319
																																																37	0.333524
																																																37.1	0.332733
																																																37.2	0.331946
																																																37.3	0.331162
																																																37.4	0.330382
																																																37.5	0.329605
																																																37.6	0.328832
																																																37.7	0.328062
																																																37.8	0.327295
																																																37.9	0.326532
																																																38	0.325772
																																																38.1	0.325016
																																																38.2	0.324263
																																																38.3	0.323513
																																																38.4	0.322766
																																																38.5	0.322022
																																																38.6	0.321282
																																																38.7	0.320544
																																																38.8	0.31981
																																																38.9	0.319078
																																																39	0.31835
																																																39.1	0.317624
																																																39.2	0.316902
																																																39.3	0.316182
																																																39.4	0.315465
																																																39.5	0.314751
																																																39.6	0.31404
																																																39.7	0.313332
																																																39.8	0.312627
																																																39.9	0.311924
																																																40	0.311224
																																																40.1	0.310526
																																																40.2	0.309832
																																																40.3	0.30914
																																																40.4	0.30845
																																																40.5	0.307764
																																																40.6	0.30708
																																																40.7	0.306398
																																																40.8	0.305719
																																																40.9	0.305043
																																																41	0.304369
																																																41.1	0.303698
																																																41.2	0.303029
																																																41.3	0.302363
																																																41.4	0.301699
																																																41.5	0.301038
																																																41.6	0.30038
																																																41.7	0.299723
																																																41.8	0.29907
																																																41.9	0.298419
																																																42	0.29777
																																																42.1	0.297123
																																																42.2	0.29648
																																																42.3	0.295838
																																																42.4	0.295199
																																																42.5	0.294563
																																																42.6	0.293929
																																																42.7	0.293297
																																																42.8	0.292668
																																																42.9	0.292041
																																																43	0.291417
																																																43.1	0.290795
																																																43.2	0.290176
																																																43.3	0.289559
																																																43.4	0.288944
																																																43.5	0.288332
																																																43.6	0.287722
																																																43.7	0.287115
																																																43.8	0.28651
																																																43.9	0.285908
																																																44	0.285308
																																																44.1	0.28471
																																																44.2	0.284115
																																																44.3	0.283522
																																																44.4	0.282932
																																																44.5	0.282344
																																																44.6	0.281759
																																																44.7	0.281176
																																																44.8	0.280595
																																																44.9	0.280017
																																																45	0.279441
																																																45.1	0.278868
																																																45.2	0.278297
																																																45.3	0.277728
																																																45.4	0.277162
																																																45.5	0.276598
																																																45.6	0.276037
																																																45.7	0.275478
																																																45.8	0.274921
																																																45.9	0.274367
																																																46	0.273815
																																																46.1	0.273265
																																																46.2	0.272718
																																																46.3	0.272173
																																																46.4	0.27163
																																																46.5	0.27109
																																																46.6	0.270552
																																																46.7	0.270016
																																																46.8	0.269483
																																																46.9	0.268951
																																																47	0.268422
																																																47.1	0.267896
																																																47.2	0.267371
																																																47.3	0.266849
																																																47.4	0.266328
																																																47.5	0.26581
																																																47.6	0.265294
																																																47.7	0.264781
																																																47.8	0.264269
																																																47.9	0.263759
																																																48	0.263252
																																																48.1	0.262746
																																																48.2	0.262243
																																																48.3	0.261741
																																																48.4	0.261242
																																																48.5	0.260745
																																																48.6	0.260249
																																																48.7	0.259756
																																																48.8	0.259264
																																																48.9	0.258774
																																																49	0.258286
																																																49.1	0.2578
																																																49.2	0.257316
																																																49.3	0.256834
																																																49.4	0.256353
																																																49.5	0.255874
																																																49.6	0.255397
																																																49.7	0.254922
																																																49.8	0.254448
																																																49.9	0.253976
																																																50	0.253506
[truncated: 3 more columns]

## Sheet: Figure SI4
Panel b (Cumulative Excitation Profile)												Panel e (Overall PSF)												Panel e (Excitation PSF)												Panel h (OTF linecut)												Panel i (Intensity Profile along propagation)
Center						FWHM						Center						FWHM						Center						FWHM						Center						FWHM
z	Integrated Intensity					z	Integrated Intensity					z	Intensity					z	Intensity					z	Intensity					z	Intensity					kz	Intensity					kz	Intensity					y	Intensity
	GS(NA 0.21)	MB square (0.35/0.25)	MB(0.31/0.15)	MB (NA 0.69/0.64)			GS(NA 0.21)	MB square (0.35/0.25)	MB(0.31/0.15)	MB (NA 0.69/0.64)			GS(NA 0.21)	MB square (0.35/0.25)	MB(0.31/0.15)	MB (NA 0.69/0.64)			GS(NA 0.21)	MB square (0.35/0.25)	MB(0.31/0.15)	MB (NA 0.69/0.64)			GS(NA 0.21)	MB square (0.35/0.25)	MB(0.31/0.15)	MB (NA 0.69/0.64)			GS(NA 0.21)	MB square (0.35/0.25)	MB(0.31/0.15)	MB (NA 0.69/0.64)			GS(NA 0.21)	MB square (0.35/0.25)	MB(0.31/0.15)	MB (NA 0.69/0.64)			GS(NA 0.21)	MB square (0.35/0.25)	MB(0.31/0.15)	MB (NA 0.69/0.64)			GS(NA 0.21/0)
0	0.0751376	0.0551959	0.0627532	0.0538371		0	0.0366317	0.0261698	0.0321569	0.027522		0	1	1	1	1		0	1	1	1	1		0	1	1	1	1		0	1	1	1	1		0	0	0	0	0		0	0	0	0	0		0	1
0.1	0.149917	0.109988	0.125069	0.107183		0.1	0.0732235	0.0521265	0.0641199	0.054794		0.1	0.991846	0.989298	0.989644	0.987501		0.1	0.995503	0.988474	0.990583	0.987534		0.1	0.995238	0.992682	0.993029	0.990879		0.1	0.998908	0.991855	0.993971	0.990912		0.005	-0.000856719	-0.0124062	-0.00789057	-0.0175799		0.005	-0.00354987	-0.0196302	-0.0144116	-0.030459		0.1	0.999971
0.2	0.223634	0.163588	0.186088	0.159161		0.2	0.109695	0.0774571	0.0955096	0.0813771		0.2	0.967765	0.957899	0.959166	0.952354		0.2	0.982121	0.95479	0.962888	0.95277		0.2	0.981087	0.971085	0.972369	0.965463		0.2	0.99564	0.967932	0.976142	0.965885		0.01	-0.00342678	-0.0389299	-0.02524	-0.0564594		0.01	-0.0141922	-0.0674842	-0.050625	-0.0909681		0.2	0.999883
0.3	0.295612	0.215265	0.244999	0.209169		0.3	0.145969	0.101788	0.125971	0.106995		0.3	0.928879	0.907844	0.910289	0.900706		0.3	0.96017	0.901517	0.918531	0.902564		0.3	0.957944	0.936251	0.938772	0.92889		0.3	0.990214	0.929726	0.947272	0.930806		0.015	-0.00770993	-0.0696053	-0.0456643	-0.0956206		0.015	-0.0319051	-0.131662	-0.100861	-0.145734		0.3	0.999736
0.4	0.365223	0.264381	0.301066	0.256956		0.4	0.181965	0.124807	0.155188	0.131574		0.4	0.876961	0.842304	0.845721	0.840202		0.4	0.930169	0.832615	0.860046	0.845359		0.4	0.926453	0.88984	0.89345	0.887619		0.4	0.982664	0.879604	0.908583	0.893067		0.02	-0.0137057	-0.104424	-0.0683913	-0.124562		0.02	-0.0566517	-0.208765	-0.16309	-0.201321		0.4	0.999532
0.5	0.431906	0.310415	0.353655	0.302564		0.5	0.217609	0.146283	0.182898	0.155213		0.5	0.814308	0.765255	0.768934	0.777298		0.5	0.892818	0.752981	0.790657	0.788096		0.5	0.887471	0.834011	0.838021	0.847135		0.5	0.973034	0.820634	0.861694	0.858904		0.025	-0.0214136	-0.141666	-0.0925334	-0.145634		0.025	-0.0883793	-0.292696	-0.234415	-0.263153		0.5	0.999268
0.6	0.495174	0.352986	0.402253	0.346175		0.6	0.252827	0.166076	0.208898	0.17809		0.6	0.743576	0.681091	0.683879	0.715344		0.6	0.848972	0.667919	0.714005	0.734037		0.6	0.842033	0.771275	0.774431	0.810063		0.6	0.961385	0.756358	0.808547	0.831232		0.03	-0.0308328	-0.180997	-0.118129	-0.165159		0.03	-0.127019	-0.377534	-0.312129	-0.329882		0.6	0.998947
0.7	0.554631	0.391862	0.446486	0.387922		0.7	0.287546	0.184148	0.233057	0.200349		0.7	0.667601	0.59422	0.594677	0.65421		0.7	0.799617	0.582586	0.633847	0.682352		0.7	0.791307	0.704328	0.704871	0.775434		0.7	0.947785	0.690538	0.751299	0.808792		0.035	-0.0419624	-0.216806	-0.145251	-0.183539		0.035	-0.172482	-0.466307	-0.39199	-0.401826		0.7	0.998567
0.8	0.609973	0.42696	0.486125	0.427727		0.8	0.321698	0.200553	0.255317	0.222007		0.8	0.589215	0.508686	0.50532	0.591466		0.8	0.745833	0.501494	0.553759	0.629526		0.8	0.73654	0.635877	0.631669	0.739355		0.8	0.93232	0.626886	0.69222	0.786931		0.04	-0.0548011	-0.242386	-0.173949	-0.201545		0.04	-0.22466	-0.571028	-0.467977	-0.47743		0.8	0.99813
0.9	0.660993	0.458337	0.521091	0.465242		0.9	0.355219	0.215439	0.275691	0.242916		0.9	0.511079	0.427867	0.419387	0.524484		0.9	0.688759	0.428128	0.47688	0.571806		0.9	0.679016	0.568462	0.557196	0.696826		0.9	0.915082	0.568809	0.63358	0.759698		0.045	-0.0693478	-0.26207	-0.203825	-0.219041		0.045	-0.283424	-0.689062	-0.533602	-0.554946		0.9	0.997635
1	0.707578	0.486173	0.551448	0.499913		1	0.388048	0.229026	0.294263	0.262799		1	0.435544	0.354274	0.339833	0.452407		1	0.629557	0.364718	0.405716	0.507519		1	0.619999	0.504311	0.483753	0.644003		1	0.896177	0.519177	0.577539	0.722456		0.05	-0.0856007	-0.280461	-0.234332	-0.236249		0.05	-0.348615	-0.81727	-0.584167	-0.633265		1	0.997082
1.1	0.749707	0.510747	0.577395	0.531141		1.1	0.420127	0.241591	0.311179	0.281349		1.1	0.364549	0.289468	0.268838	0.377127		1.1	0.569374	0.312179	0.342023	0.438215		1.1	0.560691	0.445213	0.413483	0.580038		1.1	0.875721	0.480145	0.526046	0.673994		0.055	-0.103558	-0.297533	-0.261561	-0.253283		0.055	-0.420046	-0.957706	-0.627215	-0.7114		1.1	0.996472
1.2	0.787441	0.532408	0.599251	0.558478		1.2	0.451404	0.253446	0.326638	0.298339		1.2	0.29956	0.23409	0.207747	0.302885		1.2	0.509312	0.270228	0.286766	0.368238		1.2	0.502199	0.39244	0.348277	0.507773		1.2	0.853837	0.453025	0.480749	0.617334		0.06	-0.123218	-0.313822	-0.281779	-0.270209		0.06	-0.497495	-1.08022	-0.676138	-0.787045		1.2	0.995805
1.3	0.820914	0.551544	0.617431	0.581791		1.3	0.481833	0.264915	0.340881	0.313722		1.3	0.241552	0.187985	0.157082	0.2348		1.3	0.450393	0.237618	0.24016	0.30305		1.3	0.445494	0.346701	0.289706	0.433042		1.3	0.830659	0.438239	0.442926	0.558914		0.065	-0.144579	-0.329214	-0.298187	-0.286991		0.065	-0.580697	-1.13588	-0.729896	-0.857189		1.3	0.995082
1.4	0.850323	0.568553	0.632427	0.601324		1.4	0.51137	0.276308	0.354176	0.32766		1.4	0.191027	0.150397	0.11663	0.177072		1.4	0.393535	0.212468	0.201782	0.247176		1.4	0.391399	0.308151	0.238965	0.362806		1.4	0.806323	0.435329	0.413435	0.506444		0.07	-0.167637	-0.343917	-0.313755	-0.303777		0.07	-0.669339	-1.14407	-0.784932	-0.919765		1.4	0.994302
1.5	0.875913	0.583811	0.644779	0.617629		1.5	0.539978	0.287902	0.366804	0.340492		1.5	0.148065	0.120183	0.0855772	0.131669		1.5	0.339532	0.192615	0.170723	0.202709		1.5	0.340571	0.276438	0.19684	0.302858		1.5	0.780973	0.443043	0.392688	0.46626		0.075	-0.192391	-0.358095	-0.328944	-0.320741		0.075	-0.76305	-1.15686	-0.841167	-0.973069		1.5	0.993466
1.6	0.897965	0.597654	0.655051	0.631407		1.6	0.567626	0.299926	0.379044	0.352634		1.6	0.112396	0.0960412	0.0626869	0.0980097		1.6	0.289035	0.175956	0.145771	0.168941		1.6	0.293498	0.250791	0.163694	0.255932		1.6	0.754754	0.459472	0.38065	0.441155		0.08	-0.218836	-0.371882	-0.344166	-0.337975		0.08	-0.861394	-1.18959	-0.896219	-1.01433		1.6	0.992575
1.7	0.916788	0.610356	0.663804	0.643303		1.7	0.594287	0.312546	0.391163	0.364455		1.7	0.0834822	0.0766928	0.0464814	0.0736338		1.7	0.24255	0.16071	0.125592	0.143144		1.7	0.250503	0.230131	0.139476	0.220951		1.7	0.727814	0.48224	0.37686	0.429528		0.085	-0.24697	-0.385329	-0.359348	-0.355535		0.085	-0.963858	-1.24363	-0.948252	-1.04121		1.7	0.991629
1.8	0.932699	0.622124	0.671569	0.653731		1.8	0.61994	0.325859	0.403398	0.376184		1.8	0.0606053	0.0610194	0.0354176	0.0554352		1.8	0.200429	0.145596	0.108893	0.121966		1.8	0.211756	0.213202	0.123749	0.193691		1.8	0.7003	0.508712	0.380473	0.426152		0.09	-0.276789	-0.398675	-0.374581	-0.373594		0.09	-1.06984	-1.29909	-0.995533	-1.05384		1.8	0.990628
1.9	0.946019	0.633092	0.678832	0.662807		1.9	0.64457	0.339892	0.415949	0.38786		1.9	0.0429473	0.0481381	0.0280374	0.0408387		1.9	0.162877	0.129899	0.0945551	0.102776		1.9	0.177286	0.198714	0.115738	0.168582		1.9	0.672356	0.536221	0.390323	0.42426		0.095	-0.308289	-0.412255	-0.389971	-0.39239		0.095	-1.17866	-1.30288	-1.03648	-1.05375		1.9	0.989573
2	0.957065	0.643329	0.686011	0.670397		2	0.668165	0.354607	0.428973	0.399369		2	0.0296609	0.0374204	0.0230791	0.0284454		2	0.129961	0.113447	0.0817144	0.084371		2	0.147008	0.185466	0.114386	0.140984		2	0.644124	0.562275	0.405	0.418167		0.1	-0.341464	-0.426402	-0.405628	-0.412123		0.1	-1.28952	-1.24319	-1.06899	-1.04243		2	0.988464
2.1	0.966137	0.652848	0.693442	0.676267		2.1	0.690721	0.369909	0.442573	0.410527		2.1	0.0199262	0.0284631	0.0195453	0.0179967		2.1	0.101621	0.0965058	0.0697995	0.066908		2.1	0.120737	0.172464	0.118429	0.109046		2.1	0.615741	0.584748	0.422929	0.405409		0.105	-0.37631	-0.441433	-0.421613	-0.432986		0.105	-1.40155	-1.16785	-1.09141	-1.02203		2.1	0.987302
2.2	0.973517	0.661625	0.701379	0.680276		2.2	0.712236	0.385664	0.456801	0.421195		2.2	0.012991	0.0210311	0.0167279	0.00984853		2.2	0.077686	0.0796284	0.0585245	0.0512679		2.2	0.0982174	0.159003	0.12647	0.0744589		2.2	0.587337	0.602023	0.442469	0.387606		0.11	-0.412822	-0.457659	-0.437943	-0.455288		0.11	-1.51379	-1.10043	-1.10152	-0.995747		2.2	0.986087
2.3	0.979463	0.669613	0.70998	0.682527		2.3	0.732715	0.401709	0.471658	0.43137		2.3	0.00819595	0.0149881	0.0141945	0.00432937		2.3	0.0578953	0.0634926	0.047845	0.0382886		2.3	0.0791401	0.144725	0.137062	0.0418044		2.3	0.559037	0.613085	0.461992	0.369715		0.115	-0.450993	-0.475362	-0.45437	-0.479446		0.115	-1.62522	-1.04314	-1.09707	-0.966754		2.3	0.98482
2.4	0.984209	0.676768	0.719317	0.683429		2.4	0.752165	0.41787	0.487092	0.441222		2.4	0.00498656	0.0102333	0.0117457	0.00132349		2.4	0.0419159	0.0487525	0.0378911	0.0282602		2.4	0.0631658	0.129627	0.148785	0.0167649		2.4	0.530957	0.617557	0.479974	0.357977		0.12	-0.490817	-0.494842	-0.470033	-0.505927		0.12	-1.7348	-0.996292	-1.07516	-0.937475		2.4	0.983501
2.5	0.987962	0.683063	0.729377	0.683638		2.5	0.770598	0.433982	0.503012	0.451057		2.5	0.00291425	0.00665481	0.00935485	0.000226076		2.5	0.0293637	0.0359269	0.0288886	0.0208525		2.5	0.0499415	0.114043	0.160314	0.00387427		2.5	0.503205	0.615679	0.495063	0.357348		0.125	-0.532285	-0.516417	-0.48079	-0.535261		0.125	-1.84153	-0.959039	-1.02405	-0.910066		2.5	0.982132
2.6	0.990901	0.688504	0.740075	0.683889		2.6	0.78803	0.449899	0.519288	0.461224		2.6	0.00162937	0.00410677	0.0071015	0.000194693		2.6	0.0198228	0.025336	0.0210834	0.0153873		2.6	0.0391158	0.0985901	0.170484	0.00467394		2.6	0.47588	0.608234	0.506143	0.369398		0.13	-0.575389	-0.540456	-0.485064	-0.568175		0.13	-1.94448	-0.93097	-0.95106	-0.886865		2.6	0.980712
2.7	0.993181	0.693145	0.751266	0.684804		2.7	0.80448	0.465508	0.535764	0.471998		2.7	0.000869429	0.00240856	0.00510858	0.000486379		2.7	0.0128641	0.0170851	0.0146774	0.0112143		2.7	0.030351	0.0840808	0.178336	0.0169791		2.7	0.449073	0.596427	0.512374	0.391483		0.135	-0.620121	-0.567296	-0.487387	-0.605676		0.135	-2.04285	-0.9107	-0.881839	-0.870272		2.7	0.979242
2.8	0.994935	0.697088	0.76276	0.686717		2.8	0.819971	0.480732	0.552268	0.483489		2.8	0.000444769	0.00136161	0.00349152	0.00067746		2.8	0.00806121	0.0110898	0.00978362	0.00795922		2.8	0.0233313	0.0714259	0.183155	0.0355376		2.8	0.422868	0.581738	0.51322	0.417517		0.14	-0.666469	-0.597268	-0.490249	-0.649096		0.14	-2.13601	-0.896345	-0.825548	-0.862656		2.8	0.977723
2.9	0.99627	0.700483	0.774337	0.689615		2.9	0.834526	0.495537	0.568618	0.4956		2.9	0.00022381	0.000774913	0.00232369	0.000678085		2.9	0.0050047	0.00712598	0.0064043	0.00554263		2.9	0.0177689	0.0615224	0.184484	0.053835		2.9	0.397337	0.565751	0.508455	0.440045		0.145	-0.714423	-0.630925	-0.494194	-0.700194		0.145	-2.2235	-0.887976	-0.78274	-0.866696		2.9	0.976156
3	0.997277	0.703527	0.785766	0.693188		3	0.848173	0.50993	0.584637	0.508063		3	0.000119231	0.000490408	0.00161968	0.000590156		3	0.00331303	0.00489102	0.00443005	0.00402698		3	0.0134074	0.0551457	0.182131	0.0663622		3	0.372546	0.549989	0.498153	0.452828		0.15	-0.763969	-0.669102	-0.499749	-0.761592		0.15	-2.30491	-0.887247	-0.753994	-0.886076		3	0.974541
3.1	0.99803	0.706445	0.79682	0.696983		3.1	0.860941	0.523951	0.600158	0.52053		3.1	7.59496e-05	0.000400513	0.00133485	0.000534157		3.1	0.00264123	0.00405985	0.00365751	0.0034326		3.1	0.0100228	0.0528541	0.176155	0.0704905		3.1	0.348552	0.535762	0.482667	0.452986		0.155	-0.815092	-0.712935	-0.507191	-0.837469		0.155	-2.37963	-0.896286	-0.739664	-0.926099		3.1	0.972879
3.2	0.998588	0.709476	0.807291	0.700603		3.2	0.872861	0.537665	0.615033	0.532691		3.2	6.12854e-05	0.000453391	0.00137751	0.000555214		3.2	0.00268661	0.00432656	0.0038192	0.00364809		3.2	0.00742293	0.054915	0.166846	0.067248		3.2	0.325405	0.524036	0.462584	0.441859		0.16	-0.867775	-0.764159	-0.516527	-0.934717		0.16	-2.44574	-0.917867	-0.741338	-0.995093		3.2	0.971171
3.3	0.998997	0.712857	0.816997	0.703872		3.3	0.883966	0.551152	0.62914	0.544368		3.3	5.73437e-05	0.00064502	0.00162871	0.000639278		3.3	0.00319195	0.00542641	0.00461907	0.00446773		3.3	0.00544602	0.0612585	0.154681	0.0607131		3.3	0.303144	0.515354	0.43868	0.424306		0.165	-0.922001	-0.825294	-0.528277	-1.06379		0.165	-2.50243	-0.955799	-0.760628	-1.10578		3.3	0.969417
3.4	0.999294	0.716801	0.825801	0.706901		3.4	0.894289	0.564493	0.642384	0.555562		3.4	5.54231e-05	0.00100076	0.00196454	0.00078792		3.4	0.00394627	0.00713887	0.00576758	0.00569526		3.4	0.00395777	0.0714642	0.140288	0.0562655		3.4	0.281804	0.509787	0.411863	0.406699		0.17	-0.977746	-0.899566	-0.543498	-1.24509		0.17	-2.55328	-1.01542	-0.799542	-1.28385		3.4	0.967618
3.5	0.999509	0.721481	0.833607	0.710043		3.5	0.903865	0.57776	0.654704	0.566416		3.5	5.21266e-05	0.00155146	0.00227636	0.0010681		3.5	0.00478366	0.00927692	0.00701089	0.00721722		3.5	0.00284852	0.0847814	0.124394	0.0583678		3.5	0.261409	0.506948	0.383118	0.394393		0.175	-1.03499	-0.990575	-0.565019	-1.47009		0.175	-2.60115	-1.10318	-0.858463	-1.52399		3.5	0.965776
3.6	0.999661	0.727011	0.84037	0.713744		3.6	0.912729	0.591003	0.66607	0.57714		3.6	4.68147e-05	0.00231032	0.00248544	0.00158497		3.6	0.00558038	0.01167	0.008151	0.00898568		3.6	0.00202999	0.10018	0.107774	0.0687275		3.6	0.241977	0.506036	0.353445	0.389638		0.18	-1.09369	-1.10111	-0.60292	-1.64551		0.18	-2.64639	-1.22677	-0.920847	-1.71207		3.6	0.96389
3.7	0.999769	0.733437	0.846093	0.718349		3.7	0.920917	0.604243	0.676482	0.587893		3.7	4.00467e-05	0.003256	0.00255041	0.00239208		3.7	0.00625073	0.0141484	0.0090553	0.0109266		3.7	0.00143203	0.116431	0.0912001	0.0855384		3.7	0.22352	0.505932	0.323808	0.390726		0.185	-1.15384	-1.19947	-0.662481	-1.74317		0.185	-2.68925	-1.34273	-0.976522	-1.80275		3.7	0.961961
3.8	0.999844	0.740734	0.850825	0.723953		3.8	0.928464	0.617467	0.685972	0.598701		3.8	3.27105e-05	0.00432591	0.00246719	0.00340599		3.8	0.00674204	0.0165349	0.00965602	0.0128494		3.8	0.000999645	0.132202	0.0753982	0.104088		3.8	0.20604	0.505315	0.295092	0.392684		0.19	-1.21537	-1.24621	-0.736234	-1.81262		0.19	-2.72964	-1.3744	-1.03732	-1.86078		3.8	0.959991
3.9	0.999896	0.748802	0.854653	0.730332		3.9	0.935407	0.630625	0.694592	0.609414		3.9	2.5599e-05	0.0054208	0.00226255	0.00439471		3.9	0.00702919	0.0186474	0.0099415	0.014436		3.9	0.000690246	0.146165	0.0610068	0.118498		3.9	0.189533	0.502804	0.26806	0.389248		0.195	-1.27826	-1.23994	-0.811114	-1.85857		0.195	-2.76748	-1.30983	-1.0859	-1.89398		3.9	0.95798
4	0.999931	0.757474	0.8577	0.737004		4	0.941781	0.643634	0.702416	0.619744		4	1.92536e-05	0.00641932	0.00198352	0.00506332		4	0.00710899	0.0203107	0.0099421	0.0153361		4	0.000471228	0.157111	0.0485461	0.123924		4	0.173991	0.4971	0.243331	0.375348		0.2	-1.34244	-1.17318	-0.880582	-1.89463		0.2	-2.80274	-1.18311	-1.11174	-1.91992		4	0.955929
4.1	0.999955	0.766529	0.860109	0.743377		4.1	0.94762	0.656382	0.709535	0.629353														4.1	0.000317924	0.164048	0.0383965	0.118387		4.1	0.159396	0.487114	0.221362	0.349152		0.205	-1.40786	-1.08452	-0.952944	-1.92193		0.205	-2.83542	-1.07113	-1.13866	-1.94071		4.1	0.953839
4.2	0.999971	0.775707	0.862041	0.748951		4.2	0.952958	0.668736	0.716045	0.637965														4.2	0.000211876	0.166281	0.0307862	0.10353		4.2	0.145729	0.472089	0.202446	0.312902		0.21	-1.47444	-1.00626	-1.03439	-1.94298		0.21	-2.86555	-1.00132	-1.17826	-1.9587		4.2	0.95171
4.3	0.999981	0.78473	0.863659	0.753474		4.3	0.957829	0.680556	0.722049	0.645457														4.3	0.000139425	0.163475	0.0257898	0.0840187		4.3	0.132963	0.45167	0.186715	0.272203		0.215	-1.5421	-0.939594	-1.12999	-1.95952		0.215	-2.89323	-0.96886	-1.23893	-1.97522		4.3	0.949544
4.4	0.999988	0.793323	0.865124	0.757018		4.4	0.962264	0.691703	0.727649	0.651899														4.4	9.05732e-05	0.155682	0.0233355	0.0658133		4.4	0.12107	0.425958	0.174157	0.234069		0.22	-1.61073	-0.886073	-1.24674	-1.97399		0.22	-2.91866	-0.971759	-1.3303	-1.99206		4.4	0.947342
4.5	0.999992	0.801234	0.866581	0.759924		4.5	0.966294	0.702054	0.732943	0.657525														4.5	5.80887e-05	0.143336	0.0232208	0.0539751		4.5	0.110015	0.395503	0.164635	0.204431		0.225	-1.68022	-0.843178	-1.39477	-1.98629		0.225	-2.94209	-1.01812	-1.4663	-2.00827		4.5	0.945103
4.6	0.999995	0.808256	0.868158	0.76266		4.6	0.969948	0.711508	0.738021	0.662647														4.6	3.67999e-05	0.127219	0.0251343	0.0508319		4.6	0.0997658	0.361272	0.157911	0.186093		0.23	-1.75044	-0.829786	-1.57882	-1.99663		0.23	-2.96384	-1.08254	-1.65594	-2.02304		4.6	0.94283
4.7	0.999997	0.814239	0.869958	0.765632		4.7	0.973256	0.720002	0.742963	0.667542														4.7	2.3057e-05	0.108395	0.0286828	0.0551988		4.7	0.0902846	0.324572	0.153679	0.177862		0.235	-1.82121	-0.864902	-1.7621	-2.00579		0.235	-2.98426	-1.10829	-1.8545	-2.03654		4.7	0.940522
4.8	0.999998	0.819103	0.872055	0.76902		4.8	0.976242	0.727511	0.747838	0.672364														4.8	1.43197e-05	0.0881243	0.0334203	0.0629386		4.8	0.0815348	0.286944	0.151587	0.175198		0.24	-1.89236	-0.931867	-1.91534	-2.01472		0.24	-3.00376	-1.12074	-2.01751	-2.04919		4.8	0.938182
4.9	0.999999	0.822844	0.874495	0.772716		4.9	0.978934	0.734055	0.752702	0.6771														4.9	8.84691e-06	0.0677645	0.0388781	0.0686403		4.9	0.0734788	0.250042	0.151267	0.172102		0.245	-1.96367	-1.0173	-2.0504	-2.02304		0.245	-3.02277	-1.15671	-2.16429	-2.06		4.9	0.935809
5	0.999999	0.825529	0.877293	0.776364		5	0.981355	0.739695	0.757601	0.681601														5	5.46574e-06	0.0486583	0.0445937	0.0677669		5	0.0660792	0.215501	0.152356	0.163522		0.25	-2.03489	-1.12711	-2.1717	-2.03049		0.25	-3.04168	-1.22421	-2.29897	-2.06823		5	0.933405
5.1	0.999999	0.827297	0.88044	0.779511		5.1	0.983527	0.744531	0.76257	0.685656														5.1	3.40058e-06	0.0320302	0.0501361	0.0584533		5.1	0.0592991	0.184807	0.15451	0.147351		0.255	-2.10574	-1.26874	-2.28284	-2.03754		0.255	-3.06084	-1.3404	-2.4279	-2.07424		5.1	0.930971
5.2	1	0.82834	0.883899	0.781787		5.2	0.985472	0.748697	0.767632	0.689104														5.2	2.14889e-06	0.0188924	0.0551273	0.0422686		5.2	0.0531021	0.159186	0.157423	0.12526		0.26	-2.17593	-1.46033	-2.38133	-2.04466		0.26	-3.08059	-1.52864	-2.54829	-2.07867		5.2	0.928507
5.3	1	0.82889	0.887618	0.78306		5.3	0.98721	0.752348	0.772804	0.691912														5.3	1.39186e-06	0.00996951	0.0592593	0.0236575		5.3	0.0474526	0.139509	0.160828	0.102059		0.265	-2.24511	-1.69324	-2.46297	-2.05162		0.265	-3.10114	-1.7844	-2.65354	-2.08145		5.3	0.926014
5.4	1	0.829202	0.891528	0.783506		5.4	0.988761	0.755651	0.778094	0.69422														5.4	9.31447e-07	0.00564885	0.0623035	0.00827829		5.4	0.0423157	0.126237	0.164499	0.0838463		0.27	-2.31292	-1.89651	-2.52732	-2.05825		0.27	-3.1226	-2.0122	-2.73579	-2.08273		5.4	0.923493
5.5	1	0.829531	0.895551	0.783553		5.5	0.99014	0.758776	0.783504	0.696302														5.5	6.46948e-07	0.00595858	0.0641163	0.000873581		5.5	0.0376575	0.119394	0.168251	0.0756469		0.275	-2.379	-2.04361	-2.5805	-2.06483		0.275	-3.14493	-2.17444	-2.80178	-2.08345		5.5	0.920946
5.6	1	0.830115	0.899607	0.783741		5.6	0.991365	0.761879	0.789033	0.698489														5.6	4.65901e-07	0.0105756	0.0646379	0.00348525		5.6	0.0334446	0.118577	0.171931	0.0794592		0.28	-2.44296	-2.17361	-2.62542	-2.07174		0.28	-3.16797	-2.3185	-2.85662	-2.08459		5.6	0.918373
5.7	1	0.831156	0.903616	0.784532		5.7	0.992451	0.765098	0.794673	0.70106														5.7	3.45277e-07	0.0188617	0.0638863	0.0146894		5.7	0.0296445	0.123	0.175409	0.0934383		0.285	-2.50445	-2.28638	-2.66383	-2.07893		0.285	-3.19137	-2.44201	-2.90348	-2.08685		5.7	0.915774
5.8	1	0.832808	0.907504	0.786154		5.8	0.993412	0.768541	0.800416	0.704157														5.8	2.5977e-07	0.0299233	0.0619476	0.0301373		5.8	0.0262258	0.131569	0.178571	0.112526		0.29	-2.56312	-2.39108	-2.69802	-2.08644		0.29	-3.21455	-2.55943	-2.94335	-2.09094		5.8	0.913151
5.9	1	0.835164	0.911204	0.788533		5.9	0.99426	0.772283	0.806246	0.707743														5.9	1.94789e-07	0.042691	0.0589632	0.0441914		5.9	0.0231578	0.142974	0.181308	0.130277		0.295	-2.61869	-2.48095	-2.73082	-2.09461		0.295	-3.23652	-2.66951	-2.9808	-2.09813		5.9	0.910506
6	1	0.838255	0.914663	0.791334		6	0.995008	0.77636	0.812147	0.711629														6	1.42364e-07	0.0560097	0.0551148	0.0520293		6	0.0204109	0.155798	0.183511	0.141186		0.3	-2.67093	-2.55606	-2.76211	-2.10379		0.3	-3.25527	-2.76581	-3.01754	-2.10948		6	0.907837
6.1	1	0.842049	0.917838	0.794102		6.1	0.995666	0.780773	0.818098	0.715554														6.1	9.87084e-08	0.0687328	0.0506091	0.0514186		6.1	0.017957	0.168624	0.185065	0.142627		0.305	-2.71969	-2.61941	-2.79068	-2.11411		0.305	-3.27011	-2.8426	-3.05142	-2.1261		6.1	0.905147
6.2	1	0.846455	0.920704	0.796444		6.2	0.996243	0.785487	0.824075	0.719288														6.2	6.26224e-08	0.0798123	0.0456627	0.0434915		6.2	0.0157692	0.180142	0.185849	0.135686		0.31	-2.76492	-2.67405	-2.81716	-2.12573		0.31	-3.28366	-2.90628	-3.08148	-2.14875		6.2	0.902437
6.3	1	0.851333	0.923245	0.798179		6.3	0.99675	0.790439	0.830048	0.722717														6.3	3.43052e-08	0.0883774	0.0404888	0.0322353		6.3	0.0138224	0.189239	0.18574	0.124582		0.315	-2.80664	-2.71835	-2.84311	-2.13884		0.315	-3.29786	-2.96167	-3.11058	-2.17842		6.3	0.899707
6.4	1	0.85651	0.925459	0.799412		6.4	0.997193	0.795544	0.835984	0.72588														6.4	1.4382e-08	0.0937955	0.0352851	0.0229037		6.4	0.0120931	0.195065	0.184614	0.114919		0.32	-2.84494	-2.75682	-2.86822	-2.1542		0.32	-3.31291	-3.00958	-3.13956	-2.21487		6.4	0.896957
6.5	1	0.861793	0.927356	0.800487		6.5	0.997579	0.800702	0.841848	0.728947														6.5	3.13798e-09	0.0957118	0.0302252	0.0199593		6.5	0.0105596	0.197082	0.182358	0.111442		0.325	-2.87999	-2.79455	-2.89125	-2.1723		0.325	-3.32877	-3.05021	-3.16634	-2.25741		6.5	0.89419
6.6	1	0.866985	0.928953	0.801851		6.6	0.997916	0.805807	0.8476	0.732144														6.6	1.88759e-11	0.0940639	0.0254525	0.0253364		6.6	0.0092022	0.195079	0.178881	0.116164		0.33	-2.91203	-2.83215	-2.91252	-2.19679		0.33	-3.34503	-3.09017	-3.19021	-2.30174		6.6	0.891406
6.7	1	0.871901	0.930276	0.80388		6.7	0.99821	0.810757	0.8532	0.735655														6.7	3.45585e-09	0.0890733	0.0210767	0.0376813		6.7	0.00800292	0.189159	0.174121	0.127568		0.335	-2.9413	-2.86637	-2.93325	-2.22859		0.335	-3.36125	-3.13173	-3.21342	-2.3424		6.7	0.888605
6.8	1	0.876384	0.931353	0.806725		6.8	0.998464	0.81546	0.858604	0.739541														6.8	1.10232e-08	0.0812127	0.0171738	0.0528532		6.8	0.0069455	0.179715	0.168056	0.14118		0.34	-2.96809	-2.89711	-2.95352	-2.26594		0.34	-3.37673	-3.16961	-3.23633	-2.39152		6.8	0.885788
6.9	1	0.880311	0.932218	0.810251		6.9	0.998684	0.81984	0.863772	0.743704														6.9	1.98646e-08	0.071156	0.0137872	0.0654882		6.9	0.00601526	0.167365	0.160717	0.151269		0.345	-2.99268	-2.92698	-2.97284	-2.30357		0.345	-3.39082	-3.20292	-3.2578	-2.45012		6.9	0.882957
7	1	0.883607	0.932904	0.814075		7	0.998875	0.823841	0.868666	0.747916														7	2.7263e-08	0.0597132	0.0109322	0.0710266		7	0.00519896	0.152897	0.152191	0.153039		0.35	-3.01534	-2.95608	-2.99126	-2.3357		0.35	-3.40396	-3.23543	-3.27785	-2.50522		7	0.880112
7.1	1	0.886243	0.933444	0.817705		7.1	0.999039	0.827432	0.873252	0.751891														7.1	3.1197e-08	0.0477586	0.00859994	0.0674289		7.1	0.0044846	0.137189	0.142623	0.144455		0.355	-3.03633	-2.98209	-3.00921	-2.36523		0.355	-3.41698	-3.2678	-3.29732	-2.5564		7.1	0.877254
7.2	1	0.888239	0.933869	0.820716		7.2	0.999181	0.830602	0.877504	0.755387														7.2	3.07361e-08	0.0361565	0.00676377	0.0559334		7.2	0.00386123	0.121138	0.132219	0.127016		0.36	-3.05588	-3.00531	-3.02666	-2.39303		0.36	-3.43013	-3.29624	-3.31611	-2.60333		7.2	0.874383
7.3	1	0.889657	0.934206	0.822901		7.3	0.999302	0.833365	0.881403	0.758283														7.3	2.61719e-08	0.0256928	0.00538429	0.0405739		7.3	0.00331885	0.105592	0.121235	0.105209		0.365	-3.07421	-3.02791	-3.04339	-2.41955		0.365	-3.44332	-3.32056	-3.33369	-2.64708		7.3	0.871501
7.4	1	0.890596	0.934484	0.824335		7.4	0.999406	0.835754	0.884939	0.760618														7.4	1.88567e-08	0.0170163	0.0044148	0.0266479		7.4	0.00284826	0.0912957	0.109973	0.0848409		0.37	-3.09148	-3.05014	-3.05949	-2.44583		0.37	-3.45633	-3.34422	-3.35026	-2.68798		7.4	0.868609
7.5	1	0.891181	0.934722	0.825343		7.5	0.999496	0.837818	0.888115	0.762569														7.5	1.07942e-08	0.0105947	0.00380557	0.0187253		7.5	0.00244103	0.0788452	0.0987618	0.0709039		0.375	-3.10786	-3.07057	-3.07527	-2.47196		0.375	-3.46892	-3.36793	-3.36653	-2.72511		7.5	0.865706
7.6	1	0.89155	0.934942	0.826364		7.6	0.999572	0.839615	0.890943	0.76438														7.6	4.09168e-09	0.00668807	0.00350728	0.0189527		7.6	0.0020894	0.0686654	0.0879455	0.0657856		0.38	-3.12349	-3.08933	-3.09072	-2.49704		0.38	-3.48105	-3.38961	-3.38252	-2.75982		7.6	0.862794
7.7	1	0.891845	0.93516	0.827779		7.7	0.999638	0.841211	0.893447	0.766265														7.7	4.13916e-10	0.00534136	0.00347311	0.0262948		7.7	0.0017863	0.0609998	0.077862	0.0684871		0.385	-3.13846	-3.10752	-3.10572	-2.52081		0.385	-3.49299	-3.40966	-3.39796	-2.79469		7.7	0.859873
7.8	1	0.892198	0.93539	0.829771		7.8	0.999694	0.842674	0.89566	0.768332														7.8	5.75495e-10	0.0063948	0.00365987	0.0369899		7.8	0.00152534	0.0559177	0.0688251	0.0751332		0.39	-3.15288	-3.12552	-3.1203	-2.54453		0.39	-3.50485	-3.42953	-3.41283	-2.82891		7.8	0.856945
7.9	1	0.892723	0.935643	0.832249		7.9	0.999741	0.84407	0.897625	0.77055														7.9	4.36699e-09	0.00951082	0.00402799	0.046036		7.9	0.00130083	0.0533329	0.0611052	0.0805587		0.395	-3.16681	-3.14265	-3.13456	-2.56811		0.395	-3.51658	-3.44848	-3.42732	-2.85872		7.9	0.85401
8	1	0.893507	0.935928	0.834894		8	0.999782	0.845458	0.899391	0.772761														8	1.06494e-08	0.0142138	0.00454089	0.0491328		8	0.00110773	0.0530328	0.0549131	0.0803532		0.4	-3.18032	-3.15858	-3.14851	-2.58941		0.4	-3.52813	-3.46541	-3.44146	-2.8864		8	0.851068
8.1	1	0.894608	0.936252	0.837281		8.1	0.999816	0.84689	0.901011	0.774759														8.1	1.76815e-08	0.019939	0.00516375	0.0443386		8.1	0.000941692	0.0547114	0.0503867	0.0725799		0.405	-3.19346	-3.17381	-3.16218	-2.6079		0.405	-3.53947	-3.48143	-3.45531	-2.91785		8.1	0.84812
8.2	1	0.896048	0.93662	0.839048		8.2	0.999846	0.848408	0.902541	0.776369														8.2	2.3588e-08	0.0260847	0.00586221	0.0328147		8.2	0.000798977	0.0580047	0.047581	0.0585211		0.41	-3.20627	-3.1888	-3.17559	-2.62688		0.41	-3.55062	-3.49752	-3.46887	-2.94942		8.2	0.845168
8.3	1	0.897818	0.937034	0.840038		8.3	0.99987	0.850044	0.904035	0.77753														8.3	2.68433e-08	0.0320651	0.00660128	0.0183805		8.3	0.000676413	0.0625229	0.0464645	0.04218		0.415	-3.21879	-3.20337	-3.18875	-2.64663		0.415	-3.56162	-3.5132	-3.48217	-2.97158		8.3	0.842211
8.4	1	0.89988	0.937495	0.840364		8.4	0.999891	0.85182	0.905544	0.778321														8.4	2.66492e-08	0.0373568	0.00734454	0.00606001		8.4	0.000571325	0.0678781	0.0469197	0.0287438		0.42	-3.23106	-3.21738	-3.20168	-2.6622		0.42	-3.57247	-3.52801	-3.49522	-2.99022		8.4	0.839251
8.5	1	0.902172	0.938	0.840373		8.5	0.999909	0.853749	0.907112	0.778943														8.5	2.31123e-08	0.0415373	0.00805407	0.000176698		8.5	0.000481443	0.0737047	0.0487496	0.0226064		0.425	-3.2431	-3.23094	-3.21436	-2.67179		0.425	-3.58319	-3.54218	-3.50802	-3.01711		8.5	0.836287
8.6	1	0.904618	0.938546	0.84052		8.6	0.999924	0.855834	0.908774	0.779651														8.6	1.7186e-08	0.0443118	0.00869108	0.00272489		8.6	0.000404829	0.0796725	0.0516887	0.0257055		0.43	-3.25491	-3.24421	-3.22684	-2.68112		0.43	-3.59376	-3.55598	-3.52058	-3.04199		8.6	0.833321
8.7	1	0.907131	0.939124	0.8412		8.7	0.999936	0.858071	0.910556	0.780664														8.7	1.03994e-08	0.0455271	0.00921719	0.0126317		8.7	0.000339794	0.0854924	0.0554188	0.0367999		0.435	-3.26652	-3.25721	-3.2391	-2.68922		0.435	-3.60421	-3.56948	-3.53295	-3.0424		8.7	0.830353
8.8	1	0.909624	0.939726	0.84261		8.8	0.999947	0.860451	0.912472	0.782093														8.8	4.44961e-09	0.0451724	0.00959642	0.026182		8.8	0.00028484	0.0909157	0.0595877	0.0519478		0.44	-3.27794	-3.26996	-3.25117	-2.68565		0.44	-3.61454	-3.5827	-3.5451	-3.0308		8.8	0.827383
8.9	1	0.912018	0.940341	0.844679		8.9	0.999955	0.862956	0.914525	0.78391														8.9	7.65851e-10	0.0433679	0.00979757	0.0384347		8.9	0.000238611	0.0957302	0.0638302	0.0659895		0.445	-3.28918	-3.28245	-3.26304	-2.66369		0.445	-3.62474	-3.59561	-3.55703	-3.02019		8.9	0.824413
9	1	0.914245	0.940956	0.847106		9	0.999963	0.865566	0.916704	0.785959														9	1.5676e-10	0.0403426	0.0097969	0.045086		9	0.000199872	0.0997531	0.0677894	0.0744584		0.45	-3.30024	-3.29472	-3.27472	-2.63235		0.45	-3.63482	-3.60826	-3.56877	-2.98912		9	0.821443
9.1	1	0.916254	0.941557	0.849479		9.1	0.999969	0.868257	0.918992	0.788028														9.1	2.62676e-09	0.0364052	0.00958055	0.0440688		9.1	0.000167491	0.102826	0.0711378	0.0751946		0.455	-3.31114	-3.30677	-3.28622	-2.58607		0.455	-3.64479	-3.6207	-3.58034	-2.90766		9.1	0.818473
9.2	1	0.918016	0.942131	0.851432		9.2	0.999974	0.871	0.921359	0.789929														9.2	7.40205e-09	0.0319102	0.00914682	0.0362876		9.2	0.000140443	0.104808	0.073596	0.0690573		0.46	-3.32189	-3.31863	-3.29756	-2.51615		0.46	-3.65465	-3.63291	-3.59172	-2.80653		9.2	0.815504
9.3	1	0.919518	0.942665	0.85279		9.3	0.999978	0.873763	0.923769	0.791566														9.3	1.31523e-08	0.0272228	0.00850755	0.0252182		9.3	0.00011782	0.10558	0.0749479	0.0594845		0.465	-3.33248	-3.33026	-3.30872	-2.41435		0.465	-3.6644	-3.64486	-3.60292	-2.69002		9.3	0.812536
9.4	1	0.92077	0.943147	0.853627		9.4	0.999982	0.876512	0.926182	0.792972														9.4	1.83452e-08	0.0226867	0.00768884	0.015539		9.4	9.88355e-05	0.105045	0.0750518	0.0510896		0.47	-3.34293	-3.34171	-3.31972	-2.29725		0.47	-3.67404	-3.65661	-3.61395	-2.55137		9.4	0.80957
9.5	1	0.921797	0.94357	0.854236		9.5	0.999985	0.879211	0.928557	0.794289														9.5	2.16399e-08	0.0185957	0.00673053	0.0113207		9.5	8.28325e-05	0.103137	0.0738471	0.0478426		0.475	-3.35325	-3.35299	-3.33057	-2.13171		0.475	-3.68357	-3.66817	-3.62484	-2.32875		9.5	0.806607
9.6	1	0.922634	0.943927	0.855015		9.6	0.999988	0.881824	0.930851	0.795707														9.6	2.22192e-08	0.0151734	0.00568468	0.0144689		9.6	6.92803e-05	0.0998328	0.0713546	0.0515359		0.48	-3.36343	-3.36409	-3.34127	-1.92992		0.48	-3.69301	-3.67955	-3.63557	-2.09892		9.6	0.803646
9.7	1	0.923328	0.944216	0.856307		9.7	0.99999	0.884314	0.933028	0.797389														9.7	1.99779e-08	0.0125606	0.00461295	0.0240058		9.7	5.7765e-05	0.0951613	0.0676729	0.0611091		0.485	-3.37348	-3.37502	-3.35182	-1.61954		0.485	-3.70235	-3.69072	-3.64614	-1.73558		9.7	0.800689
9.8	1	0.923924	0.944441	0.85827		9.8	0.999991	0.886649	0.935052	0.7994														9.8	1.55269e-08	0.0108116	0.00358298	0.0364561		9.8	4.79726e-05	0.0892184	0.0629688	0.0730754		0.49	-3.38341	-3.38578	-3.36222	-1.31512		0.49	-3.71159	-3.70173	-3.65657	-1.44134		9.8	0.797735
9.9	1	0.924471	0.944608	0.86081		9.9	0.999993	0.888799	0.9369	0.801681														9.9	1.00154e-08	0.00989834	0.00266409	0.0471801		9.9	3.96675e-05	0.0821735	0.0574643	0.0828685		0.495	-3.39321	-3.39639	-3.3725	-1.1205		0.495	-3.72073	-3.71257	-3.66687	-1.36654		9.9	0.794786
10	1	0.925007	0.944729	0.863617		10	0.999994	0.890743	0.938554	0.804064														10	4.82463e-09	0.00972273	0.0019225	0.0521375		10	3.26685e-05	0.0742731	0.0514208	0.0865841		0.5	-3.4029	-3.40686	-3.38265	-1.06513		0.5	-3.72978	-3.72325	-3.67703	-1.38224		10	0.791841
10.1	1	0.925567	0.944818	0.866277		10.1	0.999995	0.892466	0.940005	0.806333																										0.505	-3.41248	-3.41717	-3.39265	-1.15802		0.505	-3.73875	-3.73376	-3.68705	-1.37216		10.1	0.788901
10.2	1	0.926171	0.944892	0.868426		10.2	0.999996	0.893964	0.941254	0.8083																										0.51	-3.42194	-3.42734	-3.40253	-1.37585		0.51	-3.74762	-3.74412	-3.69695	-1.49044		10.2	0.785966
10.3	1	0.926831	0.944973	0.86988		10.3	0.999997	0.895245	0.942311	0.80987																										0.515	-3.4313	-3.43738	-3.41231	-1.68046		0.515	-3.75641	-3.75434	-3.70673	-1.80806		10.3	0.783037
10.4	1	0.927548	0.945078	0.870702		10.4	0.999997	0.896327	0.943193	0.811069																										0.52	-3.44056	-3.4473	-3.42196	-1.98215		0.52	-3.76511	-3.76443	-3.71639	-2.1461		10.4	0.780114
10.5	1	0.928315	0.945229	0.871168		10.5	0.999998	0.89724	0.943922	0.812034																										0.525	-3.44971	-3.45707	-3.43149	-2.17987		0.525	-3.77373	-3.77437	-3.72592	-2.38128		10.5	0.777197
10.6	1	0.929116	0.945442	0.87166		10.6	0.999998	0.898025	0.944528	0.812949																										0.53	-3.45876	-3.46673	-3.44091	-2.34923		0.53	-3.78227	-3.78417	-3.73534	-2.59437		10.6	0.774286
10.7	1	0.929933	0.945733	0.872519		10.7	0.999998	0.898729	0.945038	0.813984																										0.535	-3.46772	-3.47627	-3.45023	-2.4807		0.535	-3.79073	-3.79387	-3.74467	-2.74145		10.7	0.771383
10.8	1	0.930745	0.946109	0.873916		10.8	0.999999	0.899407	0.945483	0.815222																										0.54	-3.47658	-3.4857	-3.45945	-2.60167		0.54	-3.79911	-3.80345	-3.75389	-2.87242		10.8	0.768487
10.9	1	0.931533	0.946578	0.87579		10.9	0.999999	0.900113	0.945893	0.816641																										0.545	-3.48536	-3.49501	-3.46855	-2.69479		0.545	-3.80742	-3.81288	-3.76299	-3.00414		10.9	0.765599
11	1	0.932281	0.947137	0.877874		11	0.999999	0.900899	0.946291	0.81812																										0.55	-3.49404	-3.5042	-3.47755	-2.77408		0.55	-3.81565	-3.82219	-3.77199	-3.11952		11	0.762718
11.1	1	0.932977	0.947781	0.879807		11.1	0.999999	0.901813	0.946699	0.819496																										0.555	-3.50263	-3.5133	-3.48646	-2.84615		0.555	-3.82381	-3.83142	-3.78091	-3.18973		11.1	0.759845
11.2	1	0.933615	0.948496	0.881267		11.2	0.999999	0.902893	0.947131	0.820628																										0.56	-3.51114	-3.5223	-3.49529	-2.90977		0.56	-3.83189	-3.84054	-3.78973	-3.24856		11.2	0.756981
11.3	1	0.934197	0.949268	0.882104		11.3	0.999999	0.904161	0.947596	0.821456																										0.565	-3.51957	-3.53119	-3.504	-2.9518		0.565	-3.83991	-3.84953	-3.79844	-3.32495		11.3	0.754125
11.4	1	0.934725	0.950075	0.882394		11.4	0.999999	0.905629	0.948097	0.822029																										0.57	-3.52791	-3.53998	-3.51263	-2.98628		0.57	-3.84785	-3.85841	-3.80705	-3.38631		11.4	0.751278
11.5	1	0.93521	0.950893	0.882413		11.5	1	0.90729	0.948631	0.822484																										0.575	-3.53618	-3.54868	-3.52118	-3.0262		0.575	-3.85573	-3.86723	-3.8156	-3.40858		11.5	0.74844
11.6	1	0.935663	0.9517	0.882535		11.6	1	0.909122	0.94919	0.823004																										0.58	-3.54436	-3.5573	-3.52964	-3.06639		0.58	-3.86354	-3.87595	-3.82407	-3.43674		11.6	0.745611
11.7	1	0.936097	0.95247	0.883095		11.7	1	0.91109	0.949763	0.823746																										0.585	-3.55247	-3.56581	-3.53801	-3.09575		0.585	-3.87129	-3.88454	-3.83242	-3.49207		11.7	0.742791
11.8	1	0.936523	0.953182	0.884262		11.8	1	0.913145	0.950334	0.824794																										0.59	-3.56051	-3.57424	-3.54629	-3.12209		0.59	-3.87897	-3.89304	-3.8407	-3.5388		11.8	0.739981
11.9	1	0.936953	0.953817	0.885985		11.9	1	0.915232	0.950889	0.826125																										0.595	-3.56847	-3.58259	-3.55451	-3.15491		0.595	-3.88658	-3.90149	-3.84891	-3.55722		11.9	0.73718
12	1	0.937392	0.954363	0.888015		12	1	0.91729	0.951413	0.827627																										0.6	-3.57636	-3.59085	-3.56266	-3.1886		0.6	-3.89414	-3.90985	-3.85705	-3.58216		12	0.734389
12.1	1	0.937843	0.954811	0.890004		12.1	1	0.91926	0.951892	0.829146																																						12.1	0.731608
12.2	1	0.938306	0.955158	0.891638		12.2	1	0.921087	0.952316	0.830541																																						12.2	0.728837
12.3	1	0.938777	0.955411	0.892756		12.3	1	0.922728	0.952678	0.831738																																						12.3	0.726077
12.4	1	0.939246	0.955578	0.893407		12.4	1	0.92415	0.952974	0.832756																																						12.4	0.723326
12.5	1	0.939704	0.955678	0.893825		12.5	1	0.925336	0.953206	0.833692																																						12.5	0.720586
12.6	1	0.940141	0.95573	0.894339		12.6	1	0.926287	0.953379	0.834682																																						12.6	0.717857
12.7	1	0.940545	0.955759	0.895241		12.7	1	0.927017	0.953502	0.835844																																						12.7	0.715138
12.8	1	0.940908	0.95579	0.896674		12.8	1	0.927559	0.953587	0.837228																																						12.8	0.71243
12.9	1	0.941222	0.95585	0.898577		12.9	1	0.927954	0.953648	0.838799																																						12.9	0.709732
13	1	0.941485	0.955962	0.900709		13	1	0.928254	0.953699	0.840449																																						13	0.707046
13.1	1	0.941695	0.956149	0.902736		13.1	1	0.928516	0.953754	0.842031																																						13.1	0.70437
13.2	1	0.941855	0.956427	0.904358		13.2	1	0.928793	0.953827	0.843417																																						13.2	0.701705
13.3	1	0.941972	0.956809	0.90542		13.3	1	0.929137	0.953929	0.844542																																						13.3	0.699052
13.4	1	0.942055	0.957299	0.905964		13.4	1	0.929591	0.95407	0.845423																																						13.4	0.696409
13.5	1	0.942113	0.957898	0.906209		13.5	1	0.930183	0.954254	0.846148																																						13.5	0.693777
13.6	1	0.942157	0.958599	0.906467		13.6	1	0.930932	0.954484	0.846843																																						13.6	0.691157
13.7	1	0.9422	0.959389	0.907022		13.7	1	0.931839	0.95476	0.847621																																						13.7	0.688547
13.8	1	0.942252	0.96025	0.908022		13.8	1	0.932892	0.955077	0.848543																																						13.8	0.685949
13.9	1	0.942322	0.961162	0.909431		13.9	1	0.934066	0.95543	0.849596																																						13.9	0.683362
14	1	0.942417	0.9621	0.911043		14	1	0.935327	0.95581	0.850706																																						14	0.680786
14.1	1	0.942543	0.963039	0.912568		14.1	1	0.936634	0.956209	0.85177																																						14.1	0.678221
14.2	1	0.942702	0.963955	0.913744		14.2	1	0.937942	0.956617	0.852696																																						14.2	0.675668
14.3	1	0.942896	0.964825	0.914438		14.3	1	0.939208	0.957025	0.853445																																						14.3	0.673126
14.4	1	0.943122	0.965628	0.914699		14.4	1	0.940394	0.957426	0.854042																																						14.4	0.670595
14.5	1	0.943377	0.966349	0.914736		14.5	1	0.941467	0.957813	0.854571																																						14.5	0.668075
14.6	1	0.943657	0.966975	0.914841		14.6	1	0.942408	0.958182	0.855143																																						14.6	0.665566
14.7	1	0.943955	0.967502	0.915281		14.7	1	0.943206	0.958531	0.855853																																						14.7	0.663069
14.8	1	0.944266	0.967927	0.916196		14.8	1	0.943862	0.95886	0.856754																																						14.8	0.660583
14.9	1	0.944583	0.968254	0.917554		14.9	1	0.944389	0.959169	0.857831																																						14.9	0.658108
15	1	0.944898	0.968492	0.919162		15	1	0.944808	0.959463	0.85902																																						15	0.655644
15.1	1	0.945205	0.968652	0.920748		15.1	1	0.945147	0.959746	0.860226																																						15.1	0.653192
15.2	1	0.945496	0.968749	0.922061		15.2	1	0.945436	0.960021	0.861365																																						15.2	0.65075
15.3	1	0.945767	0.9688	0.922964		15.3	1	0.94571	0.960294	0.862393																																						15.3	0.64832
15.4	1	0.946011	0.968823	0.923484		15.4	1	0.945998	0.960569	0.863315																																						15.4	0.645901
15.5	1	0.946225	0.968833	0.923797		15.5	1	0.946325	0.96085	0.864183																																						15.5	0.643494
15.6	1	0.946405	0.968847	0.924156		15.6	1	0.946711	0.961138	0.865072																																						15.6	0.641097
15.7	1	0.94655	0.968878	0.924791		15.7	1	0.947166	0.961435	0.866043																																						15.7	0.638711
15.8	1	0.94666	0.968937	0.925821		15.8	1	0.947693	0.961741	0.867125																																						15.8	0.636337
15.9	1	0.946739	0.969031	0.927211		15.9	1	0.948287	0.962053	0.8683																																						15.9	0.633973
16	1	0.94679	0.969166	0.928782		16	1	0.948933	0.962371	0.869509																																						16	0.631621
16.1	1	0.946821	0.969342	0.930284		16.1	1	0.949615	0.962689	0.870675																																						16.1	0.629279
16.2	1	0.946839	0.969557	0.931484		16.2	1	0.950311	0.963006	0.871734																																						16.2	0.626949
16.3	1	0.946855	0.969807	0.932259		16.3	1	0.950999	0.963318	0.872651																																						16.3	0.62463
16.4	1	0.94688	0.970085	0.932634		16.4	1	0.951658	0.963622	0.873435																																						16.4	0.622322
16.5	1	0.946926	0.970384	0.932772		16.5	1	0.95227	0.963916	0.874131																																						16.5	0.620024
16.6	1	0.947004	0.970694	0.932907		16.6	1	0.952822	0.964201	0.8748																																						16.6	0.617738
16.7	1	0.947124	0.971006	0.933258		16.7	1	0.953307	0.964476	0.875499																																						16.7	0.615462
16.8	1	0.947295	0.971312	0.933946		16.8	1	0.953724	0.964743	0.876258																																						16.8	0.613198
16.9	1	0.947521	0.971604	0.934953		16.9	1	0.954077	0.965006	0.877073																																						16.9	0.610944
17	1	0.947804	0.971874	0.936131		17	1	0.954377	0.96527	0.877915																																						17	0.608702
17.1	1	0.948141	0.972117	0.937266		17.1	1	0.954637	0.965538	0.878742																																						17.1	0.60647
17.2	1	0.948528	0.972331	0.938159		17.2	1	0.954873	0.965816	0.879517																																						17.2	0.604249
17.3	1	0.948955	0.972513	0.938704		17.3	1	0.955101	0.966109	0.880226																																						17.3	0.602039
17.4	1	0.949408	0.972662	0.938929		17.4	1	0.955337	0.966422	0.880883																																						17.4	0.59984
17.5	1	0.949874	0.972781	0.938982		17.5	1	0.955594	0.966759	0.881523																																						17.5	0.597652
17.6	1	0.950335	0.972871	0.939075		17.6	1	0.955879	0.967122	0.88219																																						17.6	0.595474
17.7	1	0.950777	0.972937	0.939406		17.7	1	0.956197	0.967512	0.88292																																						17.7	0.593308
17.8	1	0.951185	0.972983	0.940082		17.8	1	0.956548	0.967927	0.883728																																						17.8	0.591152
17.9	1	0.951546	0.973013	0.941084		17.9	1	0.956927	0.968366	0.884611																																						17.9	0.589007
18	1	0.951854	0.973032	0.942278		18	1	0.957325	0.968825	0.885543																																						18	0.586873
18.1	1	0.952104	0.973046	0.943465		18.1	1	0.95773	0.969298	0.886492																																						18.1	0.584749
18.2	1	0.952298	0.97306	0.944458		18.2	1	0.958131	0.969778	0.887431																																						18.2	0.582637
18.3	1	0.952442	0.973078	0.945154		18.3	1	0.958513	0.970259	0.888346																																						18.3	0.580535
18.4	1	0.952548	0.973104	0.945564		18.4	1	0.958866	0.970733	0.889235																																						18.4	0.578444
18.5	1	0.952628	0.973141	0.945807		18.5	1	0.959179	0.971194	0.890111																																						18.5	0.576364
18.6	1	0.952702	0.973193	0.946063		18.6	1	0.959448	0.971633	0.890987																																						18.6	0.574294
18.7	1	0.952787	0.973262	0.946499		18.7	1	0.959669	0.972046	0.891872																																						18.7	0.572235
18.8	1	0.9529	0.973348	0.947205		18.8	1	0.959845	0.972429	0.892766																																						18.8	0.570187
18.9	1	0.953057	0.973454	0.948162		18.9	1	0.95998	0.972778	0.893659																																						18.9	0.56815
19	1	0.953271	0.973578	0.94925		19	1	0.960083	0.973092	0.894538																																						19	0.566123
19.1	1	0.953549	0.973721	0.950293		19.1	1	0.960165	0.973372	0.895388																																						19.1	0.564107
19.2	1	0.953895	0.97388	0.95113		19.2	1	0.960238	0.973618	0.896203																																						19.2	0.562102
19.3	1	0.954306	0.974054	0.951667		19.3	1	0.960313	0.973834	0.896981																																						19.3	0.560107
19.4	1	0.954774	0.97424	0.95192		19.4	1	0.960402	0.974024	0.897727																																						19.4	0.558123
19.5	1	0.955287	0.974433	0.951998		19.5	1	0.960513	0.97419	0.898447																																						19.5	0.55615
19.6	1	0.955828	0.974631	0.952064		19.6	1	0.960653	0.97434	0.899145																																						19.6	0.554187
19.7	1	0.95638	0.974829	0.952271		19.7	1	0.960826	0.974476	0.899822																																						19.7	0.552235
19.8	1	0.956925	0.975021	0.95271		19.8	1	0.961033	0.974603	0.900476																																						19.8	0.550294
19.9	1	0.957444	0.975205	0.953374		19.9	1	0.961269	0.974726	0.901111																																						19.9	0.548363
20	1	0.957923	0.975376	0.954166		20	1	0.96153	0.974847	0.901731																																						20	0.546443
																																																20.1	0.544533
																																																20.2	0.542634
																																																20.3	0.540746
																																																20.4	0.538868
																																																20.5	0.537
																																																20.6	0.535143
																																																20.7	0.533296
																																																20.8	0.53146
																																																20.9	0.529634
																																																21	0.527819
																																																21.1	0.526014
																																																21.2	0.524219
																																																21.3	0.522434
																																																21.4	0.52066
																																																21.5	0.518896
																																																21.6	0.517142
																																																21.7	0.515398
																																																21.8	0.513664
																																																21.9	0.511941
																																																22	0.510227
																																																22.1	0.508523
																																																22.2	0.506829
																																																22.3	0.505145
																																																22.4	0.503471
																																																22.5	0.501806
																																																22.6	0.500152
																																																22.7	0.498506
																																																22.8	0.496871
																																																22.9	0.495245
																																																23	0.493628
																																																23.1	0.492021
																																																23.2	0.490423
																																																23.3	0.488834
																																																23.4	0.487255
																																																23.5	0.485684
																																																23.6	0.484123
																																																23.7	0.482571
																																																23.8	0.481027
																																																23.9	0.479493
																																																24	0.477967
																																																24.1	0.47645
																																																24.2	0.474941
																																																24.3	0.473442
																																																24.4	0.47195
																																																24.5	0.470467
																																																24.6	0.468993
																																																24.7	0.467526
																																																24.8	0.466068
																																																24.9	0.464618
																																																25	0.463176
																																																25.1	0.461742
																																																25.2	0.460316
																																																25.3	0.458897
																																																25.4	0.457487
																																																25.5	0.456083
																																																25.6	0.454688
																																																25.7	0.4533
																																																25.8	0.451919
																																																25.9	0.450546
																																																26	0.44918
																																																26.1	0.447822
																																																26.2	0.44647
																																																26.3	0.445125
																																																26.4	0.443788
																																																26.5	0.442457
																																																26.6	0.441134
																																																26.7	0.439817
																																																26.8	0.438506
																																																26.9	0.437203
																																																27	0.435906
																																																27.1	0.434615
																																																27.2	0.433331
																																																27.3	0.432054
																																																27.4	0.430782
																																																27.5	0.429517
																																																27.6	0.428259
																																																27.7	0.427006
																																																27.8	0.42576
																																																27.9	0.424519
																																																28	0.423285
																																																28.1	0.422057
																																																28.2	0.420834
																																																28.3	0.419618
																																																28.4	0.418407
																																																28.5	0.417202
																																																28.6	0.416003
																																																28.7	0.41481
																																																28.8	0.413622
																																																28.9	0.412441
																																																29	0.411264
																																																29.1	0.410093
																																																29.2	0.408928
																																																29.3	0.407768
																																																29.4	0.406614
																																																29.5	0.405466
																																																29.6	0.404322
																																																29.7	0.403184
																																																29.8	0.402052
																																																29.9	0.400925
																																																30	0.399803
																																																30.1	0.398687
																																																30.2	0.397575
																																																30.3	0.396469
																																																30.4	0.395369
																																																30.5	0.394274
																																																30.6	0.393183
																																																30.7	0.392098
																																																30.8	0.391019
																																																30.9	0.389944
																																																31	0.388875
																																																31.1	0.38781
																																																31.2	0.386751
																																																31.3	0.385697
																																																31.4	0.384648
																																																31.5	0.383605
																																																31.6	0.382566
																																																31.7	0.381532
																																																31.8	0.380504
																																																31.9	0.37948
																																																32	0.378462
																																																32.1	0.377448
																																																32.2	0.37644
																																																32.3	0.375436
																																																32.4	0.374438
																																																32.5	0.373444
																																																32.6	0.372455
																																																32.7	0.371472
																																																32.8	0.370493
																																																32.9	0.369519
																																																33	0.36855
																																																33.1	0.367586
																																																33.2	0.366626
																																																33.3	0.365672
																																																33.4	0.364722
																																																33.5	0.363778
																																																33.6	0.362837
																																																33.7	0.361902
																																																33.8	0.360971
																																																33.9	0.360046
																																																34	0.359124
																																																34.1	0.358208
																																																34.2	0.357296
																																																34.3	0.356389
																																																34.4	0.355486
																																																34.5	0.354588
																																																34.6	0.353694
																																																34.7	0.352805
																																																34.8	0.35192
																																																34.9	0.35104
																																																35	0.350164
																																																35.1	0.349293
																																																35.2	0.348426
																																																35.3	0.347563
																																																35.4	0.346705
																																																35.5	0.345851
																																																35.6	0.345001
																																																35.7	0.344155
																																																35.8	0.343313
																																																35.9	0.342476
																																																36	0.341642
																																																36.1	0.340813
																																																36.2	0.339988
																																																36.3	0.339166
																																																36.4	0.338349
																																																36.5	0.337535
																																																36.6	0.336725
																																																36.7	0.335919
																																																36.8	0.335117
																																																36.9	0.334319
																																																37	0.333524
																																																37.1	0.332733
																																																37.2	0.331946
																																																37.3	0.331162
																																																37.4	0.330382
																																																37.5	0.329605
																																																37.6	0.328832
																																																37.7	0.328062
																																																37.8	0.327295
																																																37.9	0.326532
																																																38	0.325772
																																																38.1	0.325016
																																																38.2	0.324263
																																																38.3	0.323513
																																																38.4	0.322766
																																																38.5	0.322022
																																																38.6	0.321282
																																																38.7	0.320544
																																																38.8	0.31981
																																																38.9	0.319078
																																																39	0.31835
																																																39.1	0.317624
																																																39.2	0.316902
																																																39.3	0.316182
																																																39.4	0.315465
																																																39.5	0.314751
																																																39.6	0.31404
																																																39.7	0.313332
																																																39.8	0.312627
																																																39.9	0.311924
																																																40	0.311224
																																																40.1	0.310526
																																																40.2	0.309832
																																																40.3	0.30914
																																																40.4	0.30845
																																																40.5	0.307764
																																																40.6	0.30708
																																																40.7	0.306398
																																																40.8	0.305719
																																																40.9	0.305043
																																																41	0.304369
																																																41.1	0.303698
																																																41.2	0.303029
																																																41.3	0.302363
																																																41.4	0.301699
																																																41.5	0.301038
																																																41.6	0.30038
																																																41.7	0.299723
																																																41.8	0.29907
																																																41.9	0.298419
																																																42	0.29777
																																																42.1	0.297123
																																																42.2	0.29648
																																																42.3	0.295838
																																																42.4	0.295199
																																																42.5	0.294563
																																																42.6	0.293929
																																																42.7	0.293297
																																																42.8	0.292668
																																																42.9	0.292041
																																																43	0.291417
																																																43.1	0.290795
																																																43.2	0.290176
																																																43.3	0.289559
																																																43.4	0.288944
																																																43.5	0.288332
																																																43.6	0.287722
																																																43.7	0.287115
																																																43.8	0.28651
																																																43.9	0.285908
																																																44	0.285308
																																																44.1	0.28471
																																																44.2	0.284115
																																																44.3	0.283522
																																																44.4	0.282932
																																																44.5	0.282344
																																																44.6	0.281759
																																																44.7	0.281176
																																																44.8	0.280595
																																																44.9	0.280017
																																																45	0.279441
																																																45.1	0.278868
																																																45.2	0.278297
																																																45.3	0.277728
																																																45.4	0.277162
																																																45.5	0.276598
																																																45.6	0.276037
																																																45.7	0.275478
																																																45.8	0.274921
																																																45.9	0.274367
																																																46	0.273815
																																																46.1	0.273265
																																																46.2	0.272718
																																																46.3	0.272173
																																																46.4	0.27163
																																																46.5	0.27109
																																																46.6	0.270552
																																																46.7	0.270016
																																																46.8	0.269483
																																																46.9	0.268951
																																																47	0.268422
																																																47.1	0.267896
																																																47.2	0.267371
																																																47.3	0.266849
																																																47.4	0.266328
																																																47.5	0.26581
																																																47.6	0.265294
																																																47.7	0.264781
																																																47.8	0.264269
																																																47.9	0.263759
																																																48	0.263252
																																																48.1	0.262746
																																																48.2	0.262243
																																																48.3	0.261741
																																																48.4	0.261242
																																																48.5	0.260745
																																																48.6	0.260249
																																																48.7	0.259756
																																																48.8	0.259264
																																																48.9	0.258774
																																																49	0.258286
																																																49.1	0.2578
																																																49.2	0.257316
																																																49.3	0.256834
																																																49.4	0.256353
																																																49.5	0.255874
																																																49.6	0.255397
																																																49.7	0.254922
																																																49.8	0.254448
																																																49.9	0.253976
																																																50	0.253506
[truncated: 3 more columns]

## Sheet: Figure SI5
Panel b (Cumulative Excitation Profile)												Panel e (Overall PSF)												Panel e (Excitation PSF)												Panel h (OTF linecut)												Panel b (Intensity Profile along propagation)
Center						FWHM						Center						FWHM						Center						FWHM						Center						FWHM
z	Integrated Intensity					z	Integrated Intensity					z	Intensity					z	Intensity					z	Intensity					z	Intensity					kz	Intensity					kz	Intensity					y	GS(NA 0.21/0)
	GS(NA 0.21)	Hex (0.35/0.2)	Hex(0.46/0.36)	Hex (NA 0.63/0.57)			GS(NA 0.21)	Hex (0.35/0.2)	Hex(0.46/0.36)	Hex (NA 0.63/0.57)			GS(NA 0.21)	Hex (0.35/0.2)	Hex(0.46/0.36)	Hex (NA 0.63/0.57)			GS(NA 0.21)	Hex (0.35/0.2)	Hex(0.46/0.36)	Hex (NA 0.63/0.57)			GS(NA 0.21)	Hex (0.35/0.2)	Hex(0.46/0.36)	Hex (NA 0.63/0.57)			GS(NA 0.21)	Hex (0.35/0.2)	Hex(0.46/0.36)	Hex (NA 0.63/0.57)			GS(NA 0.21)	Hex (0.35/0.2)	Hex(0.46/0.36)	Hex (NA 0.63/0.57)			GS(NA 0.21)	Hex (0.35/0.2)	Hex(0.46/0.36)	Hex (NA 0.63/0.57)		0	1
0	0.0751376	0.0536842	0.0364987	0.0243951		0	0.0366317	0.0270852	0.0206522	0.0129278		0	1	1	1	1		0	1	1	1	1		0	1	1	1	1		0	1	1	1	1		0	0	0	0	0		0	0	0	0	0		0.1	0.999971
0.1	0.149917	0.106871	0.0723971	0.0479135		0.1	0.0732235	0.0539603	0.0410141	0.0254698		0.1	0.991846	0.987363	0.980201	0.960778		0.1	0.995503	0.988859	0.982587	0.966845		0.1	0.995238	0.99074	0.983553	0.964064		0.1	0.998908	0.992242	0.985948	0.970152		0.005	-0.000856719	-0.00811473	-0.0132705	-0.0270778		0.005	-0.00354987	-0.0187483	-0.0313454	-0.0638194		0.2	0.999883
0.2	0.223634	0.158592	0.106553	0.0689925		0.2	0.109695	0.0802149	0.0605305	0.0369252		0.2	0.967765	0.950341	0.923103	0.852337		0.2	0.982121	0.956174	0.932174	0.874071		0.2	0.981087	0.963423	0.93581	0.86407		0.2	0.99564	0.969336	0.945005	0.886103		0.01	-0.00342678	-0.0290139	-0.0490504	-0.104748		0.01	-0.0141922	-0.0715941	-0.121365	-0.251133		0.3	0.999736
0.3	0.295612	0.207949	0.137991	0.0865885		0.3	0.145969	0.105468	0.0787183	0.0467883		0.3	0.928879	0.89151	0.835218	0.699411		0.3	0.96017	0.904081	0.853952	0.739783		0.3	0.957944	0.919406	0.861353	0.721295		0.3	0.990214	0.93237	0.880672	0.762931		0.015	-0.00770993	-0.0590502	-0.103397	-0.230057		0.015	-0.0319051	-0.155031	-0.265721	-0.531362		0.4	0.999532
0.4	0.365223	0.254164	0.165992	0.100364		0.4	0.181965	0.129387	0.0952052	0.0548228		0.4	0.876961	0.814872	0.726194	0.534503		0.4	0.930169	0.83591	0.755669	0.588293		0.4	0.926453	0.860859	0.767177	0.564668		0.4	0.982664	0.883085	0.798315	0.621494		0.02	-0.0137057	-0.0975033	-0.176586	-0.404932		0.02	-0.0566517	-0.268593	-0.463509	-0.797759		0.5	0.999268
0.5	0.431906	0.296608	0.190148	0.110683		0.5	0.217609	0.151699	0.109756	0.0610714		0.5	0.814308	0.725451	0.607253	0.388147		0.5	0.892818	0.75586	0.64646	0.443496		0.5	0.887471	0.79063	0.661813	0.423021		0.5	0.973034	0.823771	0.704543	0.483342		0.025	-0.0214136	-0.143443	-0.268946	-0.624142		0.025	-0.0883793	-0.41008	-0.701266	-0.964395		0.6	0.998947
0.6	0.495174	0.334835	0.210378	0.118434		0.6	0.252827	0.172206	0.12228	0.0658007		0.6	0.743576	0.628811	0.489472	0.28058		0.6	0.848972	0.668607	0.535539	0.323045		0.6	0.842033	0.712072	0.554284	0.317732		0.6	0.961385	0.757137	0.606449	0.365819		0.03	-0.0308328	-0.196193	-0.381598	-0.867289		0.03	-0.127019	-0.573445	-0.904329	-1.11115		0.7	0.998567
0.7	0.554631	0.368594	0.226913	0.124726		0.7	0.287546	0.190791	0.13283	0.069404		0.7	0.667601	0.53053	0.38221	0.217579		0.7	0.799617	0.578886	0.430979	0.23515		0.7	0.791307	0.628836	0.453033	0.257897		0.7	0.947785	0.686153	0.510839	0.278723		0.035	-0.0419624	-0.254684	-0.511691	-1.10701		0.035	-0.172482	-0.742767	-0.970546	-1.29518		0.8	0.99813
0.8	0.609973	0.397834	0.240235	0.130566		0.8	0.321698	0.207418	0.141577	0.0722921		0.8	0.589215	0.435715	0.291977	0.191504		0.8	0.745833	0.491089	0.338812	0.178719		0.8	0.73654	0.544661	0.364982	0.239387		0.8	0.93232	0.61388	0.423528	0.223405		0.04	-0.0548011	-0.317273	-0.652446	-1.31138		0.04	-0.22466	-0.887392	-0.972688	-1.49114		0.9	0.997635
0.9	0.660993	0.422697	0.250995	0.136614		0.9	0.355219	0.222133	0.148781	0.0748053		0.9	0.511079	0.3486	0.221908	0.186606		0.9	0.688759	0.408934	0.262544	0.146321		0.9	0.679016	0.463148	0.294825	0.247924		0.9	0.915082	0.543308	0.348814	0.194401		0.045	-0.0693478	-0.381256	-0.803873	-1.46176		0.045	-0.283424	-0.97408	-1.00721	-1.63597		1	0.997082
1	0.707578	0.443503	0.259926	0.14308		1	0.388048	0.235058	0.154753	0.07717		1	0.435544	0.272259	0.171884	0.186209		1	0.629557	0.335222	0.203153	0.128499		1	0.619999	0.387561	0.244678	0.265069		1	0.896177	0.47719	0.289189	0.182919		0.05	-0.0856007	-0.442962	-0.962049	-1.57651		0.05	-0.348615	-0.99796	-1.08794	-1.74273		1.1	0.996472
1.1	0.749707	0.460717	0.26774	0.149792		1.1	0.420127	0.246377	0.159819	0.0795093		1.1	0.364549	0.208481	0.139197	0.178891		1.1	0.569374	0.271716	0.159489	0.11765		1.1	0.560691	0.320652	0.214091	0.275142		1.1	0.875721	0.41791	0.245301	0.180951		0.055	-0.103558	-0.495724	-1.08696	-1.66509		0.055	-0.420046	-0.990557	-1.20633	-1.82836		1.2	0.995805
1.2	0.787441	0.474917	0.275055	0.156399		1.2	0.451404	0.256327	0.164283	0.081896		1.2	0.29956	0.157782	0.119553	0.161549		1.2	0.509312	0.219132	0.128946	0.11012		1.2	0.502199	0.264515	0.200425	0.270829		1.2	0.853837	0.367365	0.216171	0.184612		0.06	-0.123218	-0.533311	-1.13941	-1.73076		0.06	-0.497495	-0.97723	-1.32017	-1.89223		1.3	0.995082
1.3	0.820914	0.486755	0.282337	0.162636		1.3	0.481833	0.265181	0.168406	0.0844249		1.3	0.241552	0.119558	0.108183	0.138632		1.3	0.450393	0.177245	0.108236	0.106066		1.3	0.445494	0.220501	0.199521	0.255679		1.3	0.830659	0.326893	0.19962	0.195618		0.065	-0.144579	-0.557408	-1.15328	-1.77831		0.065	-0.580697	-0.954546	-1.36826	-1.92659		1.4	0.994302
1.4	0.850323	0.496911	0.289876	0.168558		1.4	0.51137	0.273232	0.172388	0.0872745		1.4	0.191027	0.0923287	0.100802	0.118464		1.4	0.393535	0.145067	0.0941036	0.107583		1.4	0.391399	0.189174	0.206535	0.242723		1.4	0.806323	0.297231	0.192811	0.220428		0.07	-0.167637	-0.570879	-1.16325	-1.8153		0.07	-0.669339	-0.92235	-1.37483	-1.94289		1.5	0.993466
1.5	0.875913	0.506054	0.29779	0.174648		1.5	0.539978	0.280776	0.17637	0.090731		1.5	0.148065	0.0740497	0.0942676	0.108543		1.5	0.339532	0.121086	0.0838379	0.116237		1.5	0.340571	0.170325	0.216829	0.249666		1.5	0.780973	0.278515	0.192839	0.267362		0.075	-0.192391	-0.574557	-1.17391	-1.84239		0.075	-0.76305	-0.888607	-1.38403	-1.95559		1.6	0.992575
1.6	0.897965	0.514806	0.306066	0.181777		1.6	0.567626	0.288097	0.180444	0.095161		1.6	0.112396	0.0624323	0.0868367	0.111906		1.6	0.289035	0.103517	0.0755426	0.131228		1.6	0.293498	0.163029	0.226756	0.292219		1.6	0.754754	0.270313	0.197263	0.342673		0.08	-0.218836	-0.57026	-1.18796	-1.85712		0.08	-0.861394	-0.857956	-1.39385	-1.9628		1.7	0.991629
1.7	0.916788	0.523705	0.314615	0.190992		1.7	0.594287	0.295456	0.184668	0.100939		1.7	0.0834822	0.0552379	0.0780594	0.125889		1.7	0.24255	0.0905441	0.0681503	0.14894		1.7	0.250503	0.165751	0.234231	0.377753		1.7	0.727814	0.271694	0.204497	0.446921		0.085	-0.24697	-0.560051	-1.20405	-1.8571		0.085	-0.963858	-0.833306	-1.39309	-1.95143		1.8	0.990628
1.8	0.932699	0.533179	0.323339	0.203223		1.8	0.61994	0.303076	0.189087	0.108345		1.8	0.0606053	0.0505124	0.0684066	0.143487		1.8	0.200429	0.0805147	0.0612515	0.163969		1.8	0.211756	0.176491	0.239013	0.501347		1.8	0.7003	0.281319	0.214013	0.572909		0.09	-0.276789	-0.546373	-1.22315	-1.84019		0.09	-1.06984	-0.815739	-1.37153	-1.92762		1.9	0.989573
1.9	0.946019	0.543537	0.332195	0.218972		1.9	0.64457	0.311135	0.193762	0.117472		1.9	0.0429473	0.046739	0.0587779	0.156393		1.9	0.162877	0.0720823	0.0548272	0.171019		1.9	0.177286	0.192938	0.242635	0.64559		1.9	0.672356	0.297556	0.226327	0.705967		0.095	-0.308289	-0.531598	-1.24511	-1.81187		0.095	-1.17866	-0.80529	-1.32465	-1.89687		2	0.988464
2	0.957065	0.554953	0.341247	0.238106		2	0.668165	0.319764	0.198775	0.128158		2	0.0296609	0.0429061	0.0500432	0.158249		2	0.129961	0.0642807	0.0489829	0.166786		2	0.147008	0.212655	0.248028	0.784329		2	0.644124	0.318593	0.242773	0.826638		0.1	-0.341464	-0.517783	-1.26844	-1.78216		0.1	-1.28952	-0.801386	-1.25381	-1.84713		2.1	0.987302
2.1	0.966137	0.567475	0.350696	0.2598		2.1	0.690721	0.329043	0.204251	0.139988		2.1	0.0199262	0.0384944	0.0427267	0.146769		2.1	0.101621	0.0565371	0.0437558	0.15102		2.1	0.120737	0.233245	0.25889	0.889303		2.1	0.615741	0.34257	0.265125	0.915063		0.105	-0.37631	-0.506545	-1.25328	-1.76018		0.105	-1.40155	-0.803075	-1.15981	-1.79766		2.2	0.986087
2.2	0.973517	0.581031	0.360876	0.282676		2.2	0.712236	0.339001	0.210346	0.152345		2.2	0.012991	0.0334	0.03689	0.124032		2.2	0.077686	0.0486326	0.0390344	0.126425		2.2	0.0982174	0.252517	0.278903	0.937731		2.2	0.587337	0.367682	0.295116	0.955824		0.11	-0.412822	-0.499141	-1.15638	-1.75354		0.11	-1.51379	-0.809229	-1.05411	-1.77758		2.3	0.98482
2.3	0.979463	0.595452	0.372225	0.305085		2.3	0.732715	0.349627	0.217242	0.164521		2.3	0.00819595	0.0278191	0.0322018	0.0951301		2.3	0.0578953	0.0406263	0.0345847	0.0975379		2.3	0.0791401	0.268621	0.310941	0.918577		2.3	0.559037	0.392288	0.33395	0.941827		0.115	-0.450993	-0.496539	-1.02196	-1.76492		0.115	-1.62522	-0.818714	-0.958337	-1.7963		2.4	0.983501
2.4	0.984209	0.610491	0.385232	0.32547		2.4	0.752165	0.360866	0.225129	0.175847		2.4	0.00498656	0.0221163	0.0281338	0.0659667		2.4	0.0419159	0.0327606	0.0301479	0.0691635		2.4	0.0631658	0.280151	0.356377	0.835613		2.4	0.530957	0.414985	0.38189	0.876107		0.12	-0.490817	-0.499435	-0.890836	-1.79345		0.12	-1.7348	-0.830417	-0.881637	-1.85084		2.5	0.982132
2.5	0.987962	0.625857	0.400366	0.342702		2.5	0.770598	0.37264	0.234175	0.185815		2.5	0.00291425	0.0167015	0.0241946	0.04122		2.5	0.0293637	0.0253643	0.0255578	0.0449916		2.5	0.0499415	0.286214	0.414623	0.706386		2.5	0.503205	0.434668	0.437984	0.771021		0.125	-0.532285	-0.508274	-0.77312	-1.83475		0.125	-1.84153	-0.843378	-0.82327	-1.91438		2.6	0.980712
2.6	0.990901	0.641235	0.417993	0.3563		2.6	0.78803	0.384843	0.2445	0.194154		2.6	0.00162937	0.0119322	0.020118	0.0232178		2.6	0.0198228	0.018768	0.0208269	0.0268711		2.6	0.0391158	0.286453	0.482967	0.557383		2.6	0.47588	0.450558	0.499986	0.645087		0.13	-0.575389	-0.523343	-0.672697	-1.88131		0.13	-1.94448	-0.856994	-0.781911	-1.95826		2.7	0.979242
2.7	0.993181	0.656322	0.438314	0.366469		2.7	0.80448	0.397362	0.256158	0.200856		2.7	0.000869429	0.00805033	0.0159483	0.0119419		2.7	0.0128641	0.0132404	0.0161702	0.0148505		2.7	0.030351	0.28103	0.556743	0.41688		2.7	0.449073	0.462211	0.564487	0.518417		0.135	-0.620121	-0.544795	-0.589915	-1.92404		0.135	-2.04285	-0.871053	-0.755936	-1.99709		2.8	0.977723
2.8	0.994935	0.670847	0.461301	0.373973		2.8	0.819971	0.410079	0.269112	0.206131		2.8	0.000444769	0.00515808	0.0120063	0.00586371		2.8	0.00806121	0.00895014	0.0119571	0.00777886		2.8	0.0233313	0.270578	0.629813	0.307593		2.8	0.422868	0.469498	0.627236	0.408056		0.14	-0.666469	-0.572578	-0.524422	-1.95564		0.14	-2.13601	-0.885647	-0.743263	-2.03605		2.9	0.976156
2.9	0.99627	0.684596	0.486679	0.37986		2.9	0.834526	0.422878	0.28323	0.210327		2.9	0.00022381	0.00322585	0.00875775	0.00303933		2.9	0.0050047	0.00595236	0.0086105	0.00408794		2.9	0.0177689	0.256109	0.695301	0.2413		2.9	0.397337	0.472574	0.68361	0.324552		0.145	-0.714423	-0.605778	-0.4756	-1.97185		0.145	-2.2235	-0.899906	-0.740982	-2.06162		3	0.974541
3	0.997277	0.697422	0.513923	0.385152		3	0.848173	0.435658	0.298289	0.213826		3	0.000119231	0.00212464	0.00663822	0.00192931		3	0.00331303	0.00419589	0.00648446	0.00240689		3	0.0134074	0.238913	0.746459	0.216949		3	0.372546	0.471822	0.729169	0.270651		0.15	-0.763969	-0.642661	-0.443117	-1.97297		0.15	-2.30491	-0.912607	-0.745786	-2.07096		3.1	0.972879
3.1	0.99803	0.709256	0.542303	0.390584		3.1	0.860941	0.448328	0.313989	0.216959		3.1	7.59496e-05	0.00167035	0.0058921	0.00168734		3.1	0.00264123	0.00354487	0.0057606	0.00183636		3.1	0.0100228	0.220429	0.777556	0.222671		3.1	0.348552	0.467802	0.760203	0.242337		0.155	-0.815092	-0.674096	-0.426703	-1.96429		0.155	-2.37963	-0.910053	-0.754604	-2.06589		3.2	0.971171
3.2	0.998588	0.720107	0.570942	0.396462		3.2	0.872861	0.460819	0.329978	0.219955		3.2	6.12854e-05	0.00166878	0.00647827	0.00198923		3.2	0.00268661	0.00380761	0.00639206	0.00191312		3.2	0.00742293	0.202124	0.784653	0.240937		3.2	0.325405	0.46118	0.774211	0.231718		0.16	-0.867775	-0.688794	-0.426223	-1.94849		0.16	-2.44574	-0.881499	-0.764891	-2.04973		3.3	0.969417
3.3	0.998997	0.730058	0.598905	0.402685		3.3	0.883966	0.47308	0.345885	0.222937		3.3	5.73437e-05	0.00195183	0.00806714	0.00268615		3.3	0.00319195	0.00476642	0.00811001	0.00242941		3.3	0.00544602	0.185368	0.766148	0.255108		3.3	0.303144	0.452673	0.770219	0.230724		0.165	-0.922001	-0.689751	-0.441731	-1.92356		0.165	-2.50243	-0.845628	-0.77619	-2.01956		3.4	0.967618
3.4	0.999294	0.739256	0.625295	0.408913		3.4	0.894289	0.485079	0.361351	0.225967		3.4	5.54231e-05	0.00239921	0.0101249	0.00357473		3.4	0.00394627	0.00620352	0.0104876	0.00328177		3.4	0.00395777	0.171328	0.72302	0.255272		3.4	0.281804	0.442994	0.748922	0.234351		0.17	-0.977746	-0.683121	-0.473353	-1.88365		0.17	-2.55328	-0.819901	-0.790076	-1.96643		3.5	0.965776
3.5	0.999509	0.747892	0.649338	0.414804		3.5	0.903865	0.496801	0.376068	0.229101		3.5	5.21266e-05	0.00294408	0.0120546	0.00441971		3.5	0.00478366	0.00792011	0.0130403	0.00443623		3.5	0.00284852	0.160883	0.658736	0.24152		3.5	0.261409	0.432804	0.712601	0.242423		0.175	-1.03499	-0.671776	-0.521217	-1.81548		0.175	-2.60115	-0.810914	-0.808923	-1.87947		3.6	0.96389
3.6	0.999661	0.75619	0.670464	0.42026		3.6	0.912729	0.50825	0.389799	0.232454		3.6	4.68147e-05	0.00356456	0.0133487	0.0051577		3.6	0.00558038	0.00974764	0.0153326	0.00598054		3.6	0.00202999	0.154567	0.578826	0.223649		3.6	0.241977	0.422679	0.664853	0.259329		0.18	-1.09369	-0.659025	-0.585693	-1.72022		0.18	-2.64639	-0.823513	-0.836601	-1.77491		3.7	0.961961
3.7	0.999769	0.764379	0.688356	0.425565		3.7	0.920917	0.519438	0.4024	0.236227		3.7	4.00467e-05	0.00426579	0.0137086	0.00608063		3.7	0.00625073	0.0115521	0.0170631	0.00816269		3.7	0.00143203	0.15254	0.490206	0.217437		3.7	0.22352	0.413091	0.61016	0.29189		0.185	-1.15384	-0.647138	-0.667385	-1.59782		0.185	-2.68925	-0.860263	-0.878097	-1.6516		3.8	0.959991
3.8	0.999844	0.772678	0.702967	0.431389		3.8	0.928464	0.530391	0.413828	0.240702		3.8	3.27105e-05	0.00505858	0.0130994	0.00781216		3.8	0.00674204	0.0132327	0.0181072	0.0113255		3.8	0.000999645	0.154592	0.400323	0.238743		3.8	0.20604	0.404396	0.553364	0.346112		0.19	-1.21537	-0.638343	-0.766702	-1.42517		0.19	-2.72964	-0.923111	-0.938473	-1.47058		3.9	0.95798
3.9	0.999896	0.781277	0.71451	0.438643		3.9	0.935407	0.54114	0.424136	0.246183		3.9	2.5599e-05	0.00594031	0.0117291	0.0110274		3.9	0.00702919	0.0147174	0.0185107	0.0157234		3.9	0.000690246	0.160173	0.316261	0.29734		3.9	0.189533	0.396835	0.499118	0.423963		0.195	-1.27826	-0.633817	-0.884148	-1.20234		0.195	-2.76748	-1.01062	-1.02332	-1.247		4	0.955929
4	0.999931	0.79032	0.723413	0.448218		4	0.941781	0.551718	0.433458	0.252921		4	1.92536e-05	0.0068826	0.00996644	0.0160375		4	0.00710899	0.0159571	0.0184431	0.021298		4	0.000471228	0.16845	0.243926	0.392514		4	0.173991	0.390547	0.451391	0.521264		0.2	-1.34244	-0.635367	-1.01901	-0.976331		0.2	-2.80274	-1.1177	-1.13779	-1.04196		4.1	0.953839
4.1	0.999955	0.799897	0.730254	0.460705		4.1	0.94762	0.562161	0.441989	0.261034														4.1	0.000317924	0.178385	0.18741	0.511878		4.1	0.159396	0.385578	0.413078	0.627491		0.205	-1.40786	-0.646589	-1.16539	-0.785861		0.205	-2.83542	-1.23921	-1.28208	-0.886558		4.2	0.95171
4.2	0.999971	0.810033	0.735678	0.476168		4.2	0.952958	0.572505	0.449956	0.27044														4.2	0.000211876	0.188822	0.148628	0.633862		4.2	0.145729	0.381904	0.38578	0.727597		0.21	-1.47444	-0.673989	-1.30996	-0.640427		0.21	-2.86555	-1.34371	-1.44889	-0.781772		4.3	0.949544
4.3	0.999981	0.820694	0.740323	0.494054		4.3	0.957829	0.582782	0.457592	0.280852														4.3	0.000139425	0.198579	0.127265	0.733184		4.3	0.132963	0.379445	0.369748	0.80541		0.215	-1.5421	-0.72205	-1.42416	-0.539414		0.215	-2.89323	-1.38794	-1.60426	-0.719172		4.4	0.947342
4.4	0.999988	0.831782	0.74474	0.51327		4.4	0.962264	0.593023	0.46511	0.291809														4.4	9.05732e-05	0.206543	0.121018	0.787687		4.4	0.12107	0.378084	0.364009	0.847583		0.22	-1.61073	-0.786568	-1.48559	-0.481674		0.22	-2.91866	-1.3932	-1.6985	-0.68904		4.5	0.945103
4.5	0.999992	0.84315	0.749343	0.532407		4.5	0.966294	0.603252	0.472682	0.302759														4.5	5.80887e-05	0.21175	0.126101	0.784476		4.5	0.110015	0.377678	0.366629	0.846974		0.225	-1.68022	-0.863718	-1.51487	-0.466983		0.225	-2.94209	-1.39195	-1.74573	-0.682308		4.6	0.94283
4.6	0.999995	0.854609	0.754376	0.550058		4.6	0.969948	0.613492	0.480428	0.313159														4.6	3.67999e-05	0.213451	0.13791	0.723528		4.6	0.0997658	0.378065	0.375077	0.80444		0.23	-1.75044	-0.953742	-1.53247	-0.495035		0.23	-2.96384	-1.3971	-1.77306	-0.695835		4.7	0.940522
4.7	0.999997	0.865945	0.759916	0.565127		4.7	0.973256	0.62376	0.488412	0.322577														4.7	2.3057e-05	0.211162	0.151766	0.617701		4.7	0.0902846	0.379069	0.386618	0.728552		0.235	-1.82121	-1.05675	-1.5452	-0.564658		0.235	-2.98426	-1.41963	-1.78778	-0.734609		4.8	0.938182
4.8	0.999998	0.876933	0.765887	0.57706		4.8	0.976242	0.634065	0.496646	0.330765														4.8	1.43197e-05	0.20469	0.163607	0.489153		4.8	0.0815348	0.380499	0.398695	0.633346		0.24	-1.89236	-1.17409	-1.5591	-0.675325		0.24	-3.00376	-1.46571	-1.79909	-0.807117		4.9	0.935809
4.9	0.999999	0.887355	0.772111	0.585922		4.9	0.978934	0.644416	0.505098	0.337679														4.9	8.84691e-06	0.194135	0.170537	0.363275		4.9	0.0734788	0.382146	0.40924	0.534787		0.245	-1.96367	-1.3071	-1.57359	-0.826987		0.245	-3.02277	-1.54097	-1.80701	-0.922387		5	0.933405
5	0.999999	0.897012	0.778359	0.592312		5	0.981355	0.654811	0.513707	0.343458														5	5.46574e-06	0.179872	0.171166	0.261962		5	0.0660792	0.383782	0.416868	0.447005		0.25	-2.03489	-1.45714	-1.58744	-1.0174		0.25	-3.04168	-1.65061	-1.81364	-1.08619		5.1	0.930971
5.1	0.999999	0.905736	0.784406	0.597148		5.1	0.983527	0.665243	0.522401	0.348362														5.1	3.40058e-06	0.162514	0.165684	0.198203		5.1	0.0592991	0.385154	0.420964	0.379349		0.255	-2.10574	-1.62482	-1.59648	-1.2363		0.255	-3.06084	-1.80005	-1.81934	-1.29427		5.2	0.928507
5.2	1	0.913405	0.790089	0.601381		5.2	0.985472	0.675697	0.531109	0.352693														5.2	2.14889e-06	0.14286	0.155692	0.173538		5.2	0.0531021	0.385988	0.421632	0.335036		0.26	-2.17593	-1.80721	-1.59666	-1.4565		0.26	-3.08059	-1.9907	-1.82018	-1.52601		5.3	0.926014
5.3	1	0.919946	0.795337	0.605748		5.3	0.98721	0.686152	0.539773	0.356722														5.3	1.39186e-06	0.121827	0.143809	0.179017		5.3	0.0474526	0.385994	0.419553	0.311664		0.265	-2.24511	-1.98521	-1.57887	-1.63669		0.265	-3.10114	-2.1957	-1.79498	-1.73665		5.4	0.923493
5.4	1	0.925335	0.800197	0.610608		5.4	0.988761	0.696576	0.54836	0.360642														5.4	9.31447e-07	0.10039	0.133139	0.199207		5.4	0.0423157	0.384872	0.415772	0.303245		0.27	-2.31292	-2.13056	-1.53208	-1.76365		0.27	-3.1226	-2.36063	-1.73017	-1.88791		5.5	0.920946
5.5	1	0.929603	0.80482	0.615924		5.5	0.99014	0.706932	0.556857	0.36456														5.5	6.46948e-07	0.0795047	0.126677	0.217903		5.5	0.0376575	0.382327	0.411458	0.303019		0.275	-2.379	-2.24577	-1.41946	-1.85718		0.275	-3.14493	-2.48527	-1.5703	-1.99736		5.6	0.918373
5.6	1	0.932827	0.809447	0.62138		5.6	0.991365	0.717172	0.565277	0.368517														5.6	4.65901e-07	0.0600502	0.126761	0.223673		5.6	0.0334446	0.378091	0.407675	0.306084		0.28	-2.44296	-2.34617	-1.25626	-1.92527		0.28	-3.16797	-2.59527	-1.37204	-2.08201		5.7	0.915774
5.7	1	0.935123	0.814361	0.626589		5.7	0.992451	0.727246	0.573645	0.372537														5.7	3.45277e-07	0.0427734	0.13464	0.213512		5.7	0.0296445	0.371939	0.405202	0.311008		0.285	-2.50445	-2.43386	-1.11106	-1.97209		0.285	-3.19137	-2.69195	-1.24111	-2.13879		5.8	0.913151
5.8	1	0.93664	0.819844	0.631309		5.8	0.993412	0.737098	0.581997	0.376674														5.8	2.5977e-07	0.0282485	0.150229	0.193499		5.8	0.0262258	0.363714	0.404423	0.319964		0.29	-2.56312	-2.51125	-1.00099	-2.00222		0.29	-3.21455	-2.77947	-1.19068	-2.17404		5.9	0.910506
5.9	1	0.937544	0.826126	0.63561		5.9	0.99426	0.746668	0.590368	0.381036														5.9	1.94789e-07	0.0168509	0.172092	0.176318		5.9	0.0231578	0.353347	0.405298	0.337428		0.295	-2.61869	-2.57828	-0.921918	-2.01759		0.295	-3.23652	-2.85671	-1.21095	-2.18881		6	0.907837
6	1	0.938014	0.833339	0.639917		6	0.995008	0.755901	0.598781	0.385793														6	1.42364e-07	0.00874673	0.197631	0.176514		6	0.0204109	0.340875	0.407409	0.36795		0.3	-2.67093	-2.63698	-0.871777	-2.02049		0.3	-3.25527	-2.92317	-1.29843	-2.18567		6.1	0.905147
6.1	1	0.938223	0.841495	0.644919		6.1	0.995666	0.764743	0.60725	0.391142														6.1	9.87084e-08	0.00389819	0.223463	0.205042		6.1	0.017957	0.326451	0.410064	0.413796		0.305	-2.71969	-2.68928	-0.849919	-2.01405		0.305	-3.27011	-2.97918	-1.43732	-2.16776		6.2	0.902437
6.2	1	0.938335	0.850471	0.65138		6.2	0.996243	0.773149	0.615768	0.397261														6.2	6.26224e-08	0.00208197	0.245923	0.264889		6.2	0.0157692	0.31035	0.412441	0.473282		0.31	-2.76492	-2.73648	-0.867632	-1.99466		0.31	-3.28366	-3.02811	-1.52624	-2.13513		6.3	0.899707
6.3	1	0.938491	0.860019	0.659899		6.3	0.99675	0.781084	0.624313	0.404247														6.3	3.43052e-08	0.00291932	0.261601	0.349187		6.3	0.0138224	0.292962	0.413735	0.540376		0.315	-2.80664	-2.77904	-0.929466	-1.96189		0.315	-3.29786	-3.07233	-1.49117	-2.09391		6.4	0.896957
6.4	1	0.938809	0.869795	0.670692		6.4	0.997193	0.788526	0.632848	0.412078														6.4	1.4382e-08	0.00591431	0.267841	0.442442		6.4	0.0120931	0.274778	0.413294	0.605725		0.32	-2.84494	-2.81826	-1.02361	-1.91961		0.32	-3.31291	-3.1123	-1.44323	-2.0561		6.5	0.89419
6.5	1	0.939372	0.879399	0.683488		6.5	0.997579	0.79547	0.64133	0.420595														6.5	3.13798e-09	0.0104967	0.263132	0.52453		6.5	0.0105596	0.256367	0.410713	0.658817		0.325	-2.87999	-2.85523	-1.14592	-1.87475		0.325	-3.32877	-3.14896	-1.44302	-2.0318		6.6	0.891406
6.6	1	0.940235	0.888426	0.697546		6.6	0.997916	0.801926	0.649712	0.429523														6.6	1.88759e-11	0.0160663	0.247325	0.576258		6.6	0.0092022	0.238347	0.40588	0.690603		0.33	-2.91203	-2.88995	-1.30007	-1.83765		0.33	-3.34503	-3.18352	-1.50473	-2.02349		6.7	0.888605
6.7	1	0.941418	0.896516	0.711812		6.7	0.99821	0.807921	0.657952	0.438518														6.7	3.45585e-09	0.0220348	0.221649	0.584776		6.7	0.00800292	0.221342	0.398971	0.695805		0.335	-2.9413	-2.922	-1.49073	-1.81668		0.335	-3.36125	-3.216	-1.64524	-2.02632		6.8	0.885788
6.8	1	0.942914	0.903397	0.725161		6.8	0.998464	0.813499	0.666015	0.447234														6.8	1.10232e-08	0.0278631	0.188536	0.547228		6.8	0.0069455	0.205947	0.390407	0.674223		0.34	-2.96809	-2.9518	-1.71779	-1.81657		0.34	-3.37673	-3.24581	-1.87236	-2.03584		6.9	0.882957
6.9	1	0.94469	0.908919	0.736665		6.9	0.998684	0.818718	0.673878	0.455387														6.9	1.98646e-08	0.033091	0.151283	0.471545		6.9	0.00601526	0.192684	0.380767	0.630682		0.345	-2.99268	-2.97997	-1.94383	-1.83921		0.345	-3.39082	-3.27336	-2.13971	-2.05078		7	0.880112
7	1	0.946696	0.913065	0.745793		7	0.998875	0.823646	0.681534	0.462804														7	2.7263e-08	0.0373591	0.113592	0.374165		7	0.00519896	0.181967	0.370702	0.573674		0.35	-3.01534	-3.0065	-2.12675	-1.88292		0.35	-3.40396	-3.29956	-2.3547	-2.07482		7.1	0.877254
7.1	1	0.948866	0.915951	0.752511		7.1	0.999039	0.828361	0.688986	0.469438														7.1	3.1197e-08	0.0404201	0.0790777	0.275415		7.1	0.0044846	0.174069	0.360843	0.513142		0.355	-3.03633	-3.03111	-2.27069	-1.94042		0.355	-3.41698	-3.32432	-2.52088	-2.1138		7.2	0.874383
7.2	1	0.951128	0.917805	0.757243		7.2	0.999181	0.832941	0.69625	0.47536														7.2	3.07361e-08	0.0421421	0.0507971	0.193957		7.2	0.00386123	0.169098	0.351724	0.458079		0.36	-3.05588	-3.05407	-2.39264	-2.00264		0.36	-3.43013	-3.34724	-2.65742	-2.16771		7.3	0.871501
7.3	1	0.95341	0.918932	0.760706		7.3	0.999302	0.837464	0.703349	0.48072														7.3	2.61719e-08	0.0425025	0.0308763	0.141958		7.3	0.00331885	0.166989	0.343743	0.414622		0.365	-3.07421	-3.07587	-2.49833	-2.05422		0.365	-3.44332	-3.36871	-2.77485	-2.22681		7.4	0.868609
7.4	1	0.955642	0.919672	0.763692		7.4	0.999406	0.842001	0.710312	0.485699														7.4	1.88567e-08	0.041576	0.02028	0.122385		7.4	0.00284826	0.167502	0.337135	0.385153		0.37	-3.09148	-3.09665	-2.58936	-2.08729		0.37	-3.45633	-3.38915	-2.87947	-2.27974		7.5	0.865706
7.5	1	0.957763	0.920356	0.766842		7.5	0.999496	0.846612	0.717168	0.490463														7.5	1.07942e-08	0.0395159	0.0187509	0.129145		7.5	0.00244103	0.170236	0.331978	0.368542		0.375	-3.10786	-3.11628	-2.66503	-2.11063		0.375	-3.46892	-3.40833	-2.97236	-2.32413		7.6	0.862794
7.6	1	0.959724	0.921266	0.770499		7.6	0.999572	0.851342	0.723946	0.495135														7.6	4.09168e-09	0.036533	0.0249198	0.149887		7.6	0.0020894	0.174653	0.328218	0.361348		0.38	-3.12349	-3.13484	-2.73	-2.12758		0.38	-3.48105	-3.42622	-3.04872	-2.35749		7.7	0.859873
7.7	1	0.961489	0.9226	0.774658		7.7	0.999638	0.856221	0.730673	0.499782														7.7	4.13916e-10	0.0328731	0.0365621	0.170512		7.7	0.0017863	0.180114	0.325696	0.359494		0.385	-3.13846	-3.15258	-2.78869	-2.1371		0.385	-3.49299	-3.44333	-3.11036	-2.3787		7.8	0.856945
7.8	1	0.963035	0.92446	0.779047		7.8	0.999694	0.861256	0.737368	0.504434														7.8	5.75495e-10	0.0287946	0.0509574	0.179907		7.8	0.00152534	0.185921	0.324174	0.359837		0.39	-3.15288	-3.16966	-2.84107	-2.13997		0.39	-3.50485	-3.4599	-3.16378	-2.39308		7.9	0.85401
7.9	1	0.964353	0.926844	0.783278		7.9	0.999741	0.866439	0.744046	0.509103														7.9	4.36699e-09	0.0245486	0.065296	0.173445		7.9	0.00130083	0.191363	0.323363	0.361138		0.395	-3.16681	-3.18606	-2.88705	-2.13397		0.395	-3.51658	-3.47577	-3.21229	-2.39758		8	0.851068
8	1	0.965446	0.929656	0.787039		8	0.999782	0.871742	0.750715	0.513811														8	1.06494e-08	0.0203623	0.0770704	0.154173		8	0.00110773	0.195765	0.322922	0.36418		0.4	-3.18032	-3.20182	-2.93014	-2.11459		0.4	-3.52813	-3.49095	-3.25431	-2.38297		8.1	0.84812
8.1	1	0.966328	0.932737	0.790245		8.1	0.999816	0.877119	0.757374	0.518608														8.1	1.76815e-08	0.0164261	0.0843996	0.131418		8.1	0.000941692	0.198535	0.322469	0.371069		0.405	-3.19346	-3.21711	-2.9721	-2.07754		0.405	-3.53947	-3.50572	-3.29205	-2.34247		8.2	0.845168
8.2	1	0.96702	0.935885	0.793107		8.2	0.999846	0.882514	0.764016	0.523573														8.2	2.3588e-08	0.0128862	0.0862418	0.117311		8.2	0.000798977	0.1992	0.321578	0.384046		0.41	-3.20627	-3.23201	-3.01066	-2.01609		0.41	-3.55062	-3.52018	-3.32938	-2.27815		8.3	0.842211
8.3	1	0.967548	0.938895	0.796093		8.3	0.99987	0.887862	0.77062	0.528799														8.3	2.68433e-08	0.00984095	0.0824732	0.1224		8.3	0.000676413	0.197439	0.31978	0.404251		0.415	-3.21879	-3.24651	-3.04427	-1.91371		0.415	-3.56162	-3.53425	-3.36535	-2.15747		8.4	0.839251
8.4	1	0.967942	0.94159	0.799796		8.4	0.999891	0.893092	0.777158	0.53437														8.4	2.66492e-08	0.00734153	0.0738296	0.151773		8.4	0.000571325	0.193101	0.316584	0.430891		0.42	-3.23106	-3.26062	-3.07548	-1.76169		0.42	-3.57247	-3.5479	-3.39694	-1.97809		8.5	0.836287
8.5	1	0.968232	0.943843	0.804746		8.5	0.999909	0.898136	0.783591	0.540331														8.5	2.31123e-08	0.00539609	0.0617296	0.202934		8.5	0.000481443	0.186212	0.311509	0.461098		0.425	-3.2431	-3.27441	-3.10604	-1.52868		0.425	-3.58319	-3.5612	-3.42549	-1.69325		8.6	0.833321
8.6	1	0.968445	0.945595	0.811237		8.6	0.999924	0.902929	0.789872	0.546672														8.6	1.7186e-08	0.00397652	0.0480108	0.266088		8.6	0.000404829	0.176972	0.304134	0.490503		0.43	-3.25491	-3.2879	-3.13472	-1.26217		0.43	-3.59376	-3.57423	-3.45342	-1.43228		8.7	0.830353
8.7	1	0.968608	0.946859	0.819209		8.7	0.999936	0.907418	0.795948	0.553321														8.7	1.03994e-08	0.00302681	0.0346251	0.326755		8.7	0.000339794	0.165733	0.294167	0.514336		0.435	-3.26652	-3.30114	-3.16047	-1.04622		0.435	-3.60421	-3.58701	-3.47944	-1.31069		8.8	0.827383
8.8	1	0.96874	0.947711	0.828232		8.8	0.999947	0.911561	0.801761	0.560156														8.8	4.44961e-09	0.00247211	0.0233397	0.369876		8.8	0.00028484	0.152975	0.28151	0.528664		0.44	-3.27794	-3.31411	-3.18484	-0.89574		0.44	-3.61454	-3.59956	-3.50176	-1.33199		8.9	0.824413
8.9	1	0.96886	0.948276	0.837603		8.9	0.999955	0.915333	0.807261	0.567025														8.9	7.65851e-10	0.00222764	0.0154872	0.384159		8.9	0.000238611	0.139266	0.266321	0.531395		0.445	-3.28918	-3.32684	-3.20897	-0.806808		0.445	-3.62474	-3.61187	-3.52231	-1.45484		9	0.821443
9	1	0.968978	0.948706	0.846516		9	0.999963	0.918725	0.812405	0.573783														9	1.5676e-10	0.00220684	0.0117978	0.365331		9	0.000199872	0.125224	0.24905	0.52272		0.45	-3.30024	-3.33934	-3.23194	-0.790205		0.45	-3.63482	-3.62397	-3.54336	-1.50254		9.1	0.818473
9.1	1	0.969103	0.949157	0.854257		9.1	0.999969	0.921744	0.817164	0.58031														9.1	2.62676e-09	0.0023281	0.0123337	0.317322		9.1	0.000167491	0.111469	0.230441	0.504911		0.455	-3.31114	-3.35162	-3.25284	-0.849371		0.455	-3.64479	-3.63587	-3.56395	-1.3887		9.2	0.815504
9.2	1	0.969239	0.94976	0.860382		9.2	0.999974	0.924415	0.821532	0.586536														9.2	7.40205e-09	0.00251991	0.0165264	0.251068		9.2	0.000140443	0.0985844	0.211494	0.481571		0.46	-3.32189	-3.36369	-3.27239	-0.974589		0.46	-3.65465	-3.64758	-3.58278	-1.31286		9.3	0.812536
9.3	1	0.969385	0.95061	0.864805		9.3	0.999978	0.926773	0.825525	0.592439														9.3	1.31523e-08	0.00272419	0.0233058	0.181331		9.3	0.00011782	0.0870784	0.193371	0.456619		0.465	-3.33248	-3.37554	-3.2913	-1.1686		0.465	-3.6644	-3.65908	-3.60066	-1.37025		9.4	0.80957
9.4	1	0.969541	0.951753	0.867794		9.4	0.999982	0.928868	0.829187	0.598041														9.4	1.83452e-08	0.00289803	0.0312947	0.122527		9.4	9.88355e-05	0.0773506	0.177281	0.43333		0.47	-3.34293	-3.38721	-3.3094	-1.4348		0.47	-3.67404	-3.6704	-3.61789	-1.58286		9.5	0.806607
9.5	1	0.969702	0.953177	0.869864		9.5	0.999985	0.930755	0.83258	0.60339														9.5	2.16399e-08	0.00301385	0.0390348	0.0848379		9.5	8.28325e-05	0.0696723	0.164324	0.413726		0.475	-3.35325	-3.39869	-3.32634	-1.72413		0.475	-3.68357	-3.68155	-3.6337	-1.89913		9.6	0.803646
9.6	1	0.969867	0.954827	0.871614		9.6	0.999988	0.932493	0.835788	0.608541														9.6	2.22192e-08	0.0030584	0.0452091	0.0717322		9.6	6.92803e-05	0.0641732	0.155344	0.398449		0.48	-3.36343	-3.40999	-3.34234	-1.9664		0.48	-3.69301	-3.69255	-3.64827	-2.18018		9.7	0.800689
9.7	1	0.970029	0.95661	0.873555		9.7	0.99999	0.934141	0.838903	0.613545														9.7	1.99779e-08	0.00303088	0.0488273	0.079588		9.7	5.7765e-05	0.0608411	0.150796	0.387076		0.485	-3.37348	-3.42112	-3.35776	-2.15825		0.485	-3.70235	-3.70337	-3.66268	-2.40173		9.8	0.797735
9.8	1	0.970187	0.958411	0.875981		9.8	0.999991	0.935754	0.842014	0.618441														9.8	1.55269e-08	0.00294059	0.0493497	0.099424		9.8	4.79726e-05	0.0595298	0.150653	0.378697		0.49	-3.38341	-3.43208	-3.37266	-2.31517		0.49	-3.71159	-3.71403	-3.67698	-2.57661		9.9	0.794786
9.9	1	0.970338	0.960117	0.878911		9.9	0.999993	0.937378	0.845202	0.623256														9.9	1.00154e-08	0.00280423	0.0467348	0.120123		9.9	3.96675e-05	0.0599776	0.154374	0.372495		0.495	-3.39321	-3.44288	-3.38696	-2.44455		0.495	-3.72073	-3.72455	-3.69068	-2.7283		10	0.791841
10	1	0.97048	0.961628	0.882134		10	0.999994	0.939053	0.848526	0.628015														10	4.82463e-09	0.00264335	0.0414104	0.132095		10	3.26685e-05	0.0618316	0.160946	0.368118		0.5	-3.4029	-3.45353	-3.40073	-2.55352		0.5	-3.72978	-3.73493	-3.70365	-2.86026		10.1	0.788901
10.1	1	0.970613	0.962875	0.885311		10.1	0.999995	0.940805	0.852016	0.632743																										0.505	-3.41248	-3.46402	-3.41408	-2.64408		0.505	-3.73875	-3.74516	-3.71614	-2.95969		10.2	0.785966
10.2	1	0.970739	0.963827	0.888123		10.2	0.999996	0.942648	0.85567	0.63747																										0.51	-3.42194	-3.47437	-3.42712	-2.71887		0.51	-3.74762	-3.75526	-3.72832	-3.03694		10.3	0.783037
10.3	1	0.97086	0.964489	0.890397		10.3	0.999997	0.944587	0.859453	0.642229																										0.515	-3.4313	-3.48458	-3.43987	-2.78236		0.515	-3.75641	-3.76523	-3.74026	-3.11993		10.4	0.780114
10.4	1	0.970979	0.964907	0.892181		10.4	0.999997	0.946613	0.863302	0.647048																										0.52	-3.44056	-3.49466	-3.45235	-2.83934		0.52	-3.76511	-3.77507	-3.75195	-3.19682		10.5	0.777197
10.5	1	0.971102	0.96515	0.893737		10.5	0.999998	0.948707	0.867135	0.651942																										0.525	-3.44971	-3.5046	-3.46455	-2.89187		0.525	-3.77373	-3.78478	-3.76339	-3.24467		10.6	0.774286
10.6	1	0.971232	0.965305	0.895466		10.6	0.999998	0.950846	0.870861	0.656907																										0.53	-3.45876	-3.51442	-3.47652	-2.94067		0.53	-3.78227	-3.79438	-3.77461	-3.28107		10.7	0.771383
10.7	1	0.971376	0.965459	0.897779		10.7	0.999998	0.952999	0.874394	0.661918																										0.535	-3.46772	-3.52412	-3.48827	-2.9875		0.535	-3.79073	-3.80387	-3.78565	-3.33434		10.8	0.768487
10.8	1	0.971538	0.96569	0.900964		10.8	0.999999	0.955134	0.877664	0.666936																										0.54	-3.47658	-3.53369	-3.49979	-3.03324		0.54	-3.79911	-3.81325	-3.79651	-3.39181		10.9	0.765599
10.9	1	0.971724	0.966054	0.905086		10.9	0.999999	0.957216	0.880628	0.67192																										0.545	-3.48536	-3.54315	-3.51109	-3.07616		0.545	-3.80742	-3.8225	-3.80713	-3.42772		11	0.762718
11	1	0.971937	0.96658	0.909957		11	0.999999	0.959217	0.883278	0.676842																										0.55	-3.49404	-3.55249	-3.52219	-3.11523		0.55	-3.81565	-3.83164	-3.81758	-3.45456		11.1	0.759845
11.1	1	0.972179	0.96727	0.91518		11.1	0.999999	0.961108	0.885637	0.681691																										0.555	-3.50263	-3.56173	-3.53312	-3.15176		0.555	-3.82381	-3.8407	-3.82791	-3.49614		11.2	0.756981
11.2	1	0.972454	0.968096	0.920249		11.2	0.999999	0.962869	0.887764	0.68648																										0.56	-3.51114	-3.57086	-3.54387	-3.18663		0.56	-3.83189	-3.84966	-3.83808	-3.54165		11.3	0.754125
11.3	1	0.97276	0.969014	0.924689		11.3	0.999999	0.964484	0.889738	0.691238																										0.565	-3.51957	-3.57989	-3.55442	-3.21897		0.565	-3.83991	-3.8585	-3.84804	-3.5704		11.4	0.751278
11.4	1	0.973095	0.969965	0.928179		11.4	0.999999	0.965943	0.891651	0.695998																										0.57	-3.52791	-3.58881	-3.56481	-3.2489		0.57	-3.84785	-3.86724	-3.85786	-3.59114		11.5	0.74844
11.5	1	0.973456	0.970887	0.930624		11.5	1	0.967244	0.893595	0.700782																										0.575	-3.53618	-3.59764	-3.57506	-3.27813		0.575	-3.85573	-3.87591	-3.86758	-3.62199		11.6	0.745611
11.6	1	0.973838	0.971726	0.932172		11.6	1	0.96839	0.895647	0.705587																										0.58	-3.54436	-3.60637	-3.58515	-3.3072		0.58	-3.86354	-3.88449	-3.87717	-3.65633		11.7	0.742791
11.7	1	0.974232	0.972439	0.933146		11.7	1	0.96939	0.897858	0.710387																										0.585	-3.55247	-3.61501	-3.59508	-3.33479		0.585	-3.87129	-3.89296	-3.88658	-3.67938		11.8	0.739981
11.8	1	0.974631	0.973002	0.933948		11.8	1	0.970254	0.900248	0.715131																										0.59	-3.56051	-3.62355	-3.60486	-3.36008		0.59	-3.87897	-3.90135	-3.89586	-3.69623		11.9	0.73718
11.9	1	0.975024	0.973408	0.934934		11.9	1	0.970998	0.902801	0.719767																										0.595	-3.56847	-3.63201	-3.61452	-3.38375		0.595	-3.88658	-3.90967	-3.90507	-3.71948		12	0.734389
12	1	0.975402	0.973672	0.936318		12	1	0.971639	0.905469	0.724255																										0.6	-3.57636	-3.64039	-3.62406	-3.40604		0.6	-3.89414	-3.91791	-3.91417	-3.74657		12.1	0.731608
12.1	1	0.975754	0.973819	0.938129		12.1	1	0.972191	0.908178	0.728584																																						12.2	0.728837
12.2	1	0.976073	0.973887	0.940221		12.2	1	0.972673	0.910842	0.732779																																						12.3	0.726077
12.3	1	0.976351	0.973916	0.942342		12.3	1	0.973098	0.913376	0.736896																																						12.4	0.723326
12.4	1	0.976582	0.973944	0.944232		12.4	1	0.97348	0.915705	0.741001																																						12.5	0.720586
12.5	1	0.976765	0.974001	0.945712		12.5	1	0.973831	0.917782	0.745152																																						12.6	0.717857
12.6	1	0.9769	0.974111	0.946748		12.6	1	0.974159	0.91959	0.749373																																						12.7	0.715138
12.7	1	0.97699	0.974282	0.947462		12.7	1	0.974472	0.921146	0.753643																																						12.8	0.71243
12.8	1	0.977041	0.974516	0.948089		12.8	1	0.974775	0.922501	0.757901																																						12.9	0.709732
12.9	1	0.977065	0.974801	0.948904		12.9	1	0.975073	0.923731	0.762056																																						13	0.707046
13	1	0.977072	0.975122	0.950132		13	1	0.975368	0.924924	0.766022																																						13.1	0.70437
13.1	1	0.977075	0.975458	0.951875		13.1	1	0.975661	0.92617	0.769741																																						13.2	0.701705
13.2	1	0.977088	0.975791	0.954081		13.2	1	0.975954	0.927546	0.773212																																						13.3	0.699052
13.3	1	0.977126	0.976103	0.956557		13.3	1	0.976247	0.929104	0.776492																																						13.4	0.696409
13.4	1	0.977201	0.976379	0.959029		13.4	1	0.976539	0.930868	0.779686																																						13.5	0.693777
13.5	1	0.977325	0.976612	0.961217		13.5	1	0.97683	0.932823	0.782921																																						13.6	0.691157
13.6	1	0.977504	0.976798	0.962916		13.6	1	0.97712	0.934924	0.786309																																						13.7	0.688547
13.7	1	0.977745	0.976939	0.964052		13.7	1	0.977407	0.9371	0.789913																																						13.8	0.685949
13.8	1	0.978048	0.97704	0.964692		13.8	1	0.977689	0.939265	0.793731																																						13.9	0.683362
13.9	1	0.978411	0.977108	0.965014		13.9	1	0.977965	0.941329	0.797692																																						14	0.680786
14	1	0.978828	0.977151	0.965255		14	1	0.978234	0.943214	0.801682																																						14.1	0.678221
14.1	1	0.97929	0.977178	0.965632		14.1	1	0.978493	0.944863	0.805572																																						14.2	0.675668
14.2	1	0.979784	0.977196	0.966283		14.2	1	0.97874	0.946249	0.809263																																						14.3	0.673126
14.3	1	0.980297	0.977213	0.967234		14.3	1	0.978974	0.947377	0.812711																																						14.4	0.670595
14.4	1	0.980813	0.977232	0.968404		14.4	1	0.979192	0.948283	0.81594																																						14.5	0.668075
14.5	1	0.981318	0.977258	0.969635		14.5	1	0.979394	0.949029	0.819033																																						14.6	0.665566
14.6	1	0.981798	0.977293	0.970753		14.6	1	0.979579	0.949695	0.822101																																						14.7	0.663069
14.7	1	0.98224	0.977338	0.971624		14.7	1	0.979746	0.950364	0.825242																																						14.8	0.660583
14.8	1	0.982635	0.977395	0.972193		14.8	1	0.979896	0.951112	0.828511																																						14.9	0.658108
14.9	1	0.982976	0.977462	0.972501		14.9	1	0.980029	0.951997	0.831891																																						15	0.655644
15	1	0.983258	0.977539	0.972665		15	1	0.980147	0.953054	0.8353																																						15.1	0.653192
15.1	1	0.983482	0.977626	0.972837		15.1	1	0.980251	0.954287	0.838612																																						15.2	0.65075
15.2	1	0.98365	0.977721	0.973159		15.2	1	0.980342	0.955673	0.841697																																						15.3	0.64832
15.3	1	0.983768	0.977822	0.973716		15.3	1	0.980422	0.957163	0.844466																																						15.4	0.645901
15.4	1	0.983842	0.977928	0.974511		15.4	1	0.980494	0.958694	0.846898																																						15.5	0.643494
15.5	1	0.983883	0.978037	0.975471		15.5	1	0.980557	0.960194	0.84906																																						15.6	0.641097
15.6	1	0.9839	0.978147	0.976472		15.6	1	0.980613	0.961597	0.851083																																						15.7	0.638711
15.7	1	0.983905	0.978254	0.977374		15.7	1	0.980663	0.962849	0.853134																																						15.8	0.636337
15.8	1	0.983906	0.978357	0.978072		15.8	1	0.980708	0.963916	0.855367																																						15.9	0.633973
15.9	1	0.983913	0.978453	0.978516		15.9	1	0.980748	0.964788	0.857877																																						16	0.631621
16	1	0.983934	0.978541	0.97873		16	1	0.980784	0.965477	0.860673																																						16.1	0.629279
16.1	1	0.983973	0.978617	0.978795		16.1	1	0.980816	0.966019	0.863679																																						16.2	0.626949
16.2	1	0.984036	0.978682	0.978824		16.2	1	0.980846	0.966462	0.866755																																						16.3	0.62463
16.3	1	0.984122	0.978733	0.978925		16.3	1	0.980875	0.966864	0.869741																																						16.4	0.622322
16.4	1	0.984233	0.978772	0.97917		16.4	1	0.980906	0.967279	0.872503																																						16.5	0.620024
16.5	1	0.984366	0.978799	0.979574		16.5	1	0.980942	0.967753	0.874977																																						16.6	0.617738
16.6	1	0.984519	0.978815	0.980101		16.6	1	0.980985	0.968319	0.877179																																						16.7	0.615462
16.7	1	0.984686	0.978826	0.980675		16.7	1	0.98104	0.968989	0.879204																																						16.8	0.613198
16.8	1	0.984863	0.978835	0.981206		16.8	1	0.98111	0.969759	0.881187																																						16.9	0.610944
16.9	1	0.985045	0.978848	0.981622		16.9	1	0.981201	0.970607	0.883261																																						17	0.608702
17	1	0.985227	0.978871	0.981889		17	1	0.981315	0.971499	0.885512																																						17.1	0.60647
17.1	1	0.985404	0.978912	0.982015		17.1	1	0.981455	0.972396	0.887948																																						17.2	0.604249
17.2	1	0.985573	0.978973	0.982049		17.2	1	0.981624	0.973256	0.890497																																						17.3	0.602039
17.3	1	0.985731	0.979061	0.982058		17.3	1	0.981822	0.974045	0.893028																																						17.4	0.59984
17.4	1	0.985875	0.979174	0.982111		17.4	1	0.982048	0.974738	0.895394																																						17.5	0.597652
17.5	1	0.986004	0.979313	0.982251		17.5	1	0.9823	0.975324	0.897478																																						17.6	0.595474
17.6	1	0.986117	0.979472	0.982491		17.6	1	0.982574	0.975805	0.899232																																						17.7	0.593308
17.7	1	0.986215	0.979644	0.982807		17.7	1	0.982864	0.976193	0.900695																																						17.8	0.591152
17.8	1	0.986298	0.97982	0.983154		17.8	1	0.983166	0.976513	0.901983																																						17.9	0.589007
17.9	1	0.986367	0.979988	0.983478		17.9	1	0.98347	0.976793	0.903256																																						18	0.586873
18	1	0.986425	0.98014	0.983734		18	1	0.983771	0.97706	0.904673																																						18.1	0.584749
18.1	1	0.986473	0.980268	0.9839		18.1	1	0.98406	0.977341	0.906341																																						18.2	0.582637
18.2	1	0.986513	0.980367	0.983982		18.2	1	0.984332	0.977653	0.908288																																						18.3	0.580535
18.3	1	0.986547	0.980435	0.984008		18.3	1	0.984579	0.978006	0.910451																																						18.4	0.578444
18.4	1	0.986577	0.980478	0.984016		18.4	1	0.984799	0.978401	0.912702																																						18.5	0.576364
18.5	1	0.986604	0.980504	0.984047		18.5	1	0.984989	0.978829	0.914884																																						18.6	0.574294
18.6	1	0.986629	0.980523	0.984124		18.6	1	0.985147	0.979276	0.916858																																						18.7	0.572235
18.7	1	0.986655	0.980551	0.984255		18.7	1	0.985275	0.979725	0.918546																																						18.8	0.570187
18.8	1	0.98668	0.9806	0.984426		18.8	1	0.985377	0.980156	0.919956																																						18.9	0.56815
18.9	1	0.986706	0.980683	0.984613		18.9	1	0.985456	0.980554	0.921168																																						19	0.566123
19	1	0.986733	0.980807	0.984786		19	1	0.985518	0.980906	0.922317																																						19.1	0.564107
19.1	1	0.986761	0.980975	0.984923		19.1	1	0.985569	0.981207	0.92354																																						19.2	0.562102
19.2	1	0.986789	0.981183	0.985013		19.2	1	0.985617	0.981454	0.924942																																						19.3	0.560107
19.3	1	0.986817	0.981424	0.98506		19.3	1	0.985668	0.981654	0.926553																																						19.4	0.558123
19.4	1	0.986844	0.981684	0.98508		19.4	1	0.985728	0.981814	0.928329																																						19.5	0.55615
19.5	1	0.98687	0.981946	0.985095		19.5	1	0.985801	0.981947	0.930162																																						19.6	0.554187
19.6	1	0.986896	0.982194	0.985124		19.6	1	0.985893	0.982064	0.931915																																						19.7	0.552235
19.7	1	0.98692	0.982413	0.985181		19.7	1	0.986004	0.982178	0.933468																																						19.8	0.550294
19.8	1	0.986943	0.982592	0.985268		19.8	1	0.986137	0.982295	0.934754																																						19.9	0.548363
19.9	1	0.986965	0.982728	0.985378		19.9	1	0.986289	0.982424	0.935782																																						20	0.546443
20	1	0.986989	0.982822	0.985498		20	1	0.98646	0.982565	0.93663																																						20.1	0.544533
																																																20.2	0.542634
																																																20.3	0.540746
																																																20.4	0.538868
																																																20.5	0.537
																																																20.6	0.535143
																																																20.7	0.533296
																																																20.8	0.53146
																																																20.9	0.529634
																																																21	0.527819
																																																21.1	0.526014
																																																21.2	0.524219
																																																21.3	0.522434
																																																21.4	0.52066
																																																21.5	0.518896
																																																21.6	0.517142
																																																21.7	0.515398
																																																21.8	0.513664
																																																21.9	0.511941
																																																22	0.510227
																																																22.1	0.508523
																																																22.2	0.506829
																																																22.3	0.505145
																																																22.4	0.503471
																																																22.5	0.501806
																																																22.6	0.500152
																																																22.7	0.498506
																																																22.8	0.496871
																																																22.9	0.495245
																																																23	0.493628
																																																23.1	0.492021
																																																23.2	0.490423
																																																23.3	0.488834
																																																23.4	0.487255
																																																23.5	0.485684
																																																23.6	0.484123
																																																23.7	0.482571
																																																23.8	0.481027
																																																23.9	0.479493
																																																24	0.477967
																																																24.1	0.47645
																																																24.2	0.474941
																																																24.3	0.473442
																																																24.4	0.47195
																																																24.5	0.470467
																																																24.6	0.468993
																																																24.7	0.467526
																																																24.8	0.466068
																																																24.9	0.464618
																																																25	0.463176
																																																25.1	0.461742
																																																25.2	0.460316
																																																25.3	0.458897
																																																25.4	0.457487
																																																25.5	0.456083
																																																25.6	0.454688
																																																25.7	0.4533
																																																25.8	0.451919
																																																25.9	0.450546
																																																26	0.44918
																																																26.1	0.447822
																																																26.2	0.44647
																																																26.3	0.445125
																																																26.4	0.443788
																																																26.5	0.442457
																																																26.6	0.441134
																																																26.7	0.439817
																																																26.8	0.438506
																																																26.9	0.437203
																																																27	0.435906
																																																27.1	0.434615
																																																27.2	0.433331
																																																27.3	0.432054
																																																27.4	0.430782
																																																27.5	0.429517
																																																27.6	0.428259
																																																27.7	0.427006
																																																27.8	0.42576
																																																27.9	0.424519
																																																28	0.423285
																																																28.1	0.422057
																																																28.2	0.420834
																																																28.3	0.419618
																																																28.4	0.418407
																																																28.5	0.417202
																																																28.6	0.416003
																																																28.7	0.41481
																																																28.8	0.413622
																																																28.9	0.412441
																																																29	0.411264
																																																29.1	0.410093
																																																29.2	0.408928
																																																29.3	0.407768
																																																29.4	0.406614
																																																29.5	0.405466
																																																29.6	0.404322
																																																29.7	0.403184
																																																29.8	0.402052
																																																29.9	0.400925
																																																30	0.399803
																																																30.1	0.398687
																																																30.2	0.397575
																																																30.3	0.396469
																																																30.4	0.395369
																																																30.5	0.394274
																																																30.6	0.393183
																																																30.7	0.392098
																																																30.8	0.391019
																																																30.9	0.389944
																																																31	0.388875
																																																31.1	0.38781
																																																31.2	0.386751
																																																31.3	0.385697
																																																31.4	0.384648
																																																31.5	0.383605
																																																31.6	0.382566
																																																31.7	0.381532
																																																31.8	0.380504
																																																31.9	0.37948
																																																32	0.378462
																																																32.1	0.377448
																																																32.2	0.37644
																																																32.3	0.375436
																																																32.4	0.374438
																																																32.5	0.373444
																																																32.6	0.372455
																																																32.7	0.371472
																																																32.8	0.370493
																																																32.9	0.369519
																																																33	0.36855
																																																33.1	0.367586
																																																33.2	0.366626
																																																33.3	0.365672
																																																33.4	0.364722
																																																33.5	0.363778
																																																33.6	0.362837
																																																33.7	0.361902
																																																33.8	0.360971
																																																33.9	0.360046
																																																34	0.359124
																																																34.1	0.358208
																																																34.2	0.357296
																																																34.3	0.356389
																																																34.4	0.355486
																																																34.5	0.354588
																																																34.6	0.353694
																																																34.7	0.352805
																																																34.8	0.35192
																																																34.9	0.35104
																																																35	0.350164
																																																35.1	0.349293
																																																35.2	0.348426
																																																35.3	0.347563
																																																35.4	0.346705
																																																35.5	0.345851
																																																35.6	0.345001
																																																35.7	0.344155
																																																35.8	0.343313
																																																35.9	0.342476
																																																36	0.341642
																																																36.1	0.340813
																																																36.2	0.339988
																																																36.3	0.339166
																																																36.4	0.338349
																																																36.5	0.337535
																																																36.6	0.336725
																																																36.7	0.335919
																																																36.8	0.335117
																																																36.9	0.334319
																																																37	0.333524
																																																37.1	0.332733
																																																37.2	0.331946
																																																37.3	0.331162
																																																37.4	0.330382
																																																37.5	0.329605
																																																37.6	0.328832
																																																37.7	0.328062
																																																37.8	0.327295
																																																37.9	0.326532
																																																38	0.325772
																																																38.1	0.325016
																																																38.2	0.324263
																																																38.3	0.323513
																																																38.4	0.322766
																																																38.5	0.322022
																																																38.6	0.321282
																																																38.7	0.320544
																																																38.8	0.31981
																																																38.9	0.319078
																																																39	0.31835
																																																39.1	0.317624
																																																39.2	0.316902
																																																39.3	0.316182
																																																39.4	0.315465
																																																39.5	0.314751
																																																39.6	0.31404
																																																39.7	0.313332
																																																39.8	0.312627
																																																39.9	0.311924
																																																40	0.311224
																																																40.1	0.310526
																																																40.2	0.309832
																																																40.3	0.30914
																																																40.4	0.30845
																																																40.5	0.307764
																																																40.6	0.30708
																																																40.7	0.306398
																																																40.8	0.305719
																																																40.9	0.305043
																																																41	0.304369
																																																41.1	0.303698
																																																41.2	0.303029
																																																41.3	0.302363
																																																41.4	0.301699
																																																41.5	0.301038
																																																41.6	0.30038
																																																41.7	0.299723
																																																41.8	0.29907
																																																41.9	0.298419
																																																42	0.29777
																																																42.1	0.297123
																																																42.2	0.29648
																																																42.3	0.295838
																																																42.4	0.295199
																																																42.5	0.294563
																																																42.6	0.293929
																																																42.7	0.293297
																																																42.8	0.292668
																																																42.9	0.292041
																																																43	0.291417
																																																43.1	0.290795
																																																43.2	0.290176
																																																43.3	0.289559
																																																43.4	0.288944
																																																43.5	0.288332
																																																43.6	0.287722
																																																43.7	0.287115
																																																43.8	0.28651
																																																43.9	0.285908
																																																44	0.285308
																																																44.1	0.28471
																																																44.2	0.284115
																																																44.3	0.283522
																																																44.4	0.282932
																																																44.5	0.282344
																																																44.6	0.281759
																																																44.7	0.281176
																																																44.8	0.280595
																																																44.9	0.280017
																																																45	0.279441
																																																45.1	0.278868
																																																45.2	0.278297
																																																45.3	0.277728
																																																45.4	0.277162
																																																45.5	0.276598
																																																45.6	0.276037
																																																45.7	0.275478
																																																45.8	0.274921
																																																45.9	0.274367
																																																46	0.273815
																																																46.1	0.273265
																																																46.2	0.272718
																																																46.3	0.272173
																																																46.4	0.27163
																																																46.5	0.27109
																																																46.6	0.270552
																																																46.7	0.270016
																																																46.8	0.269483
																																																46.9	0.268951
																																																47	0.268422
																																																47.1	0.267896
																																																47.2	0.267371
																																																47.3	0.266849
																																																47.4	0.266328
																																																47.5	0.26581
																																																47.6	0.265294
																																																47.7	0.264781
																																																47.8	0.264269
																																																47.9	0.263759
																																																48	0.263252
																																																48.1	0.262746
																																																48.2	0.262243
																																																48.3	0.261741
																																																48.4	0.261242
																																																48.5	0.260745
																																																48.6	0.260249
																																																48.7	0.259756
																																																48.8	0.259264
																																																48.9	0.258774
																																																49	0.258286
																																																49.1	0.2578
																																																49.2	0.257316
																																																49.3	0.256834
																																																49.4	0.256353
																																																49.5	0.255874
																																																49.6	0.255397
																																																49.7	0.254922
																																																49.8	0.254448
																																																49.9	0.253976
																																																50	0.253506




















































































































































































































































































































































































































































































































[truncated: 3 more columns]

[truncated: 13 more sheets: Figure SI6, Figure SI7, Figure SI9, Figure SI10, Figure SI12, Figure SI13, Figure SI14, Figure SI15, Figure SI16, Figure SI18, Figure SI20, Figure SI21, Figure SI22]
